# Supplementary material for: Can Nocturnal Flight Calls of the Migrating Songbird, American Redstart, Encode Sexual Dimorphism and Individual Identity?
Source: PLoS One. 2016 Jun 10;11(6):e0156578. doi: 10.1371/journal.pone.0156578 (PMC4902225; doi:10.1371/journal.pone.0156578)
Supplement: S2 Table — A t-test was run on these means to determine if individual measurements means varied significantly between the two groups. To better describe the subset used in this analysis, measurement minimum and maximum have also been included. (XLS) [file pone.0156578.s006.xls]

## Sheet: Sheet1
Feature Measurement	Subset Mean	Subset Minimum	Subset Maximum	Subset SD	Full Dataset Mean	Full Dataset SD	T.test
AFM_asymmetry	0.028	0	0.522	0.083	0.03	0.08	0.47
AFM_concentration	102.397	38.431	223.554	31.691	102.42	31.85	0.18
AFM_median	65.868	37.556	185.081	23.553	65.83	23.52	0.32
AFM_mode	74.583	54.697	252.103	29.535	74.49	29.46	0.36
AFM_modewidth	56.129	28.986	124.833	15.191	56.15	15.29	0.5
AFM_spread	91.609	32.28	232.71	34.507	91.6	34.54	0.34
AFM_upper	153.972	76.557	355.598	40.686	153.93	40.76	0.24
AM_asymmetry	0.027	0	0.451	0.076	0.03	0.08	0.21
AM_concentration	100.644	38.399	236.123	33.919	100.66	33.85	0.49
AM_median	63.548	39.025	167.672	21.683	63.51	21.62	0.38
AM_mode	71.448	54.697	258.751	26.437	71.37	26.37	0.32
AM_modewidth	55.392	29.873	123.549	16.053	55.39	16.01	0.38
AM_spread	91.841	32.4	257.533	38.268	91.88	38.16	0.36
AM_upper	152.062	75.647	318.134	43.732	152.08	43.61	0.39
AS_MS_asymmetry	0.525	0	0.944	0.217	0.53	0.22	0.12
AS_MS_concentration	570.552	130.19	1618.05	246.326	570.63	245.93	0.25
AS_MS_median	7181.99	5570.01	8887.43	402.395	7182.89	401.46	0.42
AS_MS_mode	7266.75	4664.51	8977.6	536.381	7268.15	535.14	0.39
AS_MS_modewidth	217.708	60.11	736.801	98.051	217.82	98.01	0.12
AS_MS_spread	1045.84	86.889	3298.57	591.243	1046.89	589.98	0.1
AS_MS_upper	7637.18	6489.86	9658.69	455.949	7637.51	454.68	0.3
AS_TS_asymmetry	0.486	0.137	0.864	0.128	0.49	0.13	0.09
AS_TS_concentration	847.486	255.063	1919.64	308.181	848.05	307.61	0.37
AS_TS_median	7169.26	5633.46	8874.84	395.326	7169.89	394.22	0.32
AS_TS_mode	7249.68	4707.71	8934.83	501.309	7251.24	500.19	0.44
AS_TS_modewidth	516.171	210.379	1380.34	196.081	516.16	195.66	0.42
AS_TS_spread	1030.78	212.636	3434.98	541.608	1031.24	540.76	0.07
AS_TS_upper	7677.65	6611.62	9658.69	431.918	7678.03	430.66	0.38
BW90	1350.42	516.8	3273	480.08	1350.82	478.76	0.16
CenterFreq	7170.65	5684.8	8785.5	395.198	7171.28	394.14	0.25
CenterTime	36.927	0.056	73.619	20.955	37.12	21.03	0.09
Corrs_Ar_energy_asymmetry	0.669	-26.248	20.495	5.913	0.66	5.91	0.2
Corrs_Ar_energy_median	-1.406	-29.951	33.585	9.912	-1.36	9.94	0.06
Corrs_Ar_energy_modewidth	2.082	-27.783	30.578	9.864	2.07	9.85	0.11
Corrs_Ar_energy_spread	1.523	-24.388	29.068	7.972	1.54	7.99	0.27
Corrs_Ar_median_asymmetry	3.522	-39.476	28.477	7.593	3.49	7.6	0.27
Corrs_Ar_median_spread	7.555	-25.565	34.739	11.018	7.58	11.02	0.18
Corrs_Tr_time_asymmetry	9.229	-40.311	35.382	10.655	9.16	10.68	0.2
Corrs_Tr_time_energy	-6.944	-43.863	37.479	16.189	-6.85	16.23	0.08
Corrs_Tr_time_median	-13.85	-50.817	50.074	19.357	-14.04	19.44	0.29
Corrs_Tr_time_mode	-48.673	-401.51	47.194	23.676	-49.01	26.92	0.07
Corrs_Tr_time_modewidth	20.382	-28.603	49.35	14.937	20.41	14.92	0.26
Corrs_Tr_time_spread	11.132	-29.35	42.728	13.086	11.13	13.08	0.34
Dur90	0.038	0.012	0.065	0.007	0.04	0.01	0.07
ENV_asymmetry	0.508	0.259	0.753	0.092	0.51	0.09	0.34
ENV_concentration	0.028	0.009	0.05	0.006	0.03	0.01	0.05
ENV_median	0.038	0.014	0.054	0.007	0.04	0.01	0.18
ENV_mode	0.038	0.01	0.058	0.009	0.04	0.01	0.33
ENV_modewidth	0.018	0.007	0.033	0.004	0.02	0	0.02
ENV_spread	0.032	0.009	0.066	0.009	0.03	0.01	0.08
ENV_upper	0.054	0.028	0.078	0.009	0.05	0.01	0.48
ERG_asymmetry	0.359	0.018	0.834	0.155	0.36	0.15	0.15
ERG_coefficient_of_variation	3.027	0.834	23.418	2.111	3.02	2.11	0.35
ERG_max_over_median	4.46	1.246	37.791	3.359	4.46	3.35	0.35
ERG_median	0.196	0	2.888	0.322	0.19	0.32	0.27
ERG_total_energy	639.615	0.928	11766.7	1074.38	636.65	1071.63	0.27
Freq5	6439.02	4134.4	8096.5	498.752	6438.82	497.27	0.06
Freq95	7789.44	6718.4	9646.9	398.965	7789.64	397.75	0.23
IQR_BW	602.819	172.3	1894.9	312.908	603.15	312.83	0.17
IQR_DUR	0.016	0.005	0.038	0.005	0.02	0	0.01
Ostats_CONCx_asymmetry	0.401	0.058	0.924	0.189	0.4	0.19	0.4
Ostats_CONCx_median	306.719	258.696	493.654	30.212	306.77	30.16	0.07
Ostats_CONCx_mode	275.373	209.331	500.687	38.034	275.46	37.98	0.31
Ostats_CONCx_spread	143.627	20.246	524.82	76.524	143.72	76.36	0.11
Ostats_FASYMx_asymmetry	0.53	0.179	0.847	0.075	0.53	0.07	0.35
Ostats_FASYMx_median	0.339	0.203	0.396	0.023	0.34	0.02	0.26
Ostats_FASYMx_mode	0.333	0	0.809	0.059	0.33	0.06	0.35
Ostats_FASYMx_spread	0.144	0.074	0.568	0.055	0.14	0.05	0.37
Ostats_FMEDx_asymmetry	0.648	0.121	0.928	0.166	0.65	0.17	0.33
Ostats_FMEDx_median	7324.73	6293.06	8834.43	366.676	7325.26	365.73	0.17
Ostats_FMEDx_mode	7357.2	5603.55	8871.95	508.491	7355.42	508.94	0.32
Ostats_FMEDx_spread	1061.39	154.305	2463.28	398.745	1061.24	397.69	0.21
Ostats_FMODx_asymmetry	0.65	0.111	0.95	0.169	0.65	0.17	0.34
Ostats_FMODx_median	7342.29	6336.05	8867.76	368.013	7342.76	367.04	0.16
Ostats_FMODx_mode	7471.66	5828.32	9032.97	481.579	7472.11	480.26	0.14
Ostats_FMODx_spread	1075.78	126.563	2603.17	403.965	1075.7	402.86	0.21
Ostats_FSPRDx_asymmetry	0.366	0.019	0.924	0.215	0.37	0.22	0.36
Ostats_FSPRDx_median	271.397	216.825	889.066	69.249	271.41	69.05	0.22
Ostats_FSPRDx_mode	263.037	167.532	1227.76	158.129	263.33	158.19	0.23
Ostats_FSPRDx_spread	228.541	20.246	1225.91	240.695	229.02	240.16	0.33
Ostats_MODWx_asymmetry	0.316	0.07	0.769	0.117	0.32	0.12	0.39
Ostats_MODWx_median	204.387	176.082	303.548	18.372	204.41	18.33	0.06
Ostats_MODWx_mode	186.716	170.681	295.569	13.659	186.73	13.65	0.49
Ostats_MODWx_spread	78.105	7.977	269.726	46.029	78.01	45.91	0.23
Q1Freq	6850.95	4995.7	8785.5	428.518	6850.98	427.45	0.12
Q1Time	36.919	0.051	73.606	20.954	37.11	21.03	0.09
Q3Freq	7453.77	6373.8	8957.8	391.343	7454.13	390.27	0.29
Q3Time	36.935	0.067	73.631	20.954	37.13	21.03	0.09
SPECIAL_attack_fraction	0.508	0.318	0.824	0.064	0.51	0.06	0.19
SPECIAL_maximum_flat_duration	0.007	0.003	0.02	0.002	0.01	0	0.42
SPECIAL_sweep_magnitude	44.311	39.407	112.134	6.764	44.29	6.75	0.25
SPECIAL_upsweep_fraction	0.41	0.054	0.672	0.102	0.41	0.1	0.18
SPECIAL_upsweep_mean	-6.722	-36.665	15.364	8.451	-6.66	8.46	0.26
Time5	36.907	0.033	73.599	20.954	37.1	21.03	0.09
Time95	36.945	0.077	73.644	20.954	37.14	21.03	0.09
