# Supplementary material for: Can Nocturnal Flight Calls of the Migrating Songbird, American Redstart, Encode Sexual Dimorphism and Individual Identity?
Source: PLoS One. 2016 Jun 10;11(6):e0156578. doi: 10.1371/journal.pone.0156578 (PMC4902225; doi:10.1371/journal.pone.0156578)
Supplement: S4 Table — Presented are the age, sex, and bird band ID of each animal, as well as Raven Robust and Acoustat feature measurements, and variant type for each call. (CSV) [file pone.0156578.s008.csv]

Selection	Begin Time(s)	End Time (s)	Low Freq (Hz)	High Freq (Hz)	Delta Time (s)	File Offset (s)	Species	Bird_Band_Number	Sex	Age	Variant	AM_mode	AM_median	AM_upper	AM_spread	AM_concentration	AM_modewidth	AM_asymmetry	AFM_mode	AFM_median	AFM_upper	AFM_spread	AFM_concentration	AFM_modewidth	AFM_asymmetry	AS_TS_mode	AS_TS_median	AS_TS_upper	AS_TS_spread	AS_TS_concentration	AS_TS_modewidth	AS_TS_asymmetry	AS_MS_mode	AS_MS_median	AS_MS_upper	AS_MS_spread	AS_MS_concentration	AS_MS_modewidth	AS_MS_asymmetry	ENV_mode	ENV_median	ENV_upper	ENV_spread	ENV_concentration	ENV_modewidth	ENV_asymmetry	SPECIAL_attack_fraction	SPECIAL_upsweep_fraction	SPECIAL_upsweep_mean
1	0.01	0.087	5809.1	8931.6	0.077	0.01	AMRE	2480-72138	M	HY	a	59.65	57.8827	159.0667	101.184	95.3339	56.9991	0	59.65	49.5711	201.4682	151.8971	106.9227	44.5316	0	7565.5063	7369.07	7890.7667	997.4653	1002.7605	593.6443	0.47698	7522.1382	7466.5846	7847.3986	1343.6064	823.1898	258.929	0.71657	0.044717	0.047051	0.06995	0.033845	0.02637	0.015152	0.32343	0.56712	0.42857	-5.0557
2	0.11	0.186	5564.8	8914.2	0.076	0.011	AMRE	2480-72138	M	HY	a	99.3112	100.4394	158.8978	58.4585	80.1039	73.3884	0	59.5867	67.5811	122.5924	55.0113	82.8679	69.3828	0	7475.6756	7231.4832	7711.8513	1399.4224	1141.7762	561.3498	0.65674	7475.6756	7329.1958	7668.9103	1717.641	699.9408	277.916	0.80222	0.043121	0.045522	0.068184	0.035086	0.03318	0.019533	0.3541	0.52177	0.34711	-12.6489
3	0.205	0.281	5310.3	8827	0.076	0.01	AMRE	2480-72138	M	HY	a	59.5867	55.6774	138.2101	82.5327	98.4856	53.7228	0	59.5867	64.8587	124.9828	60.1241	85.2584	65.6263	0	7132.9799	6995.679	7497.5159	857.8689	900.7555	700.3939	0.41502	7433.186	7006.3449	7454.6293	900.6183	768.7421	400.0342	0.50225	0.04003	0.041835	0.057634	0.039984	0.02779	0.016569	0.60488	0.43579	0.36842	-8.5829
4	0.4	0.473	5076.4	8233.9	0.073	0.009	AMRE	2480-72138	M	HY	a	59.3847	69.4685	120.1111	50.6426	80.5213	72.3336	0	98.9745	91.0879	158.3592	67.2713	80.6883	65.118	0	7217.4445	7082.7276	7498.5918	1297.6027	1088.8167	468.0923	0.67951	7217.4445	7158.5611	7455.3384	1254.3493	754.5568	222.8774	0.7634	0.052697	0.048564	0.071696	0.034201	0.034226	0.026717	0.32365	0.48381	0.375	-7.2058
5	0.503	0.578	5372.9	8443.2	0.075	0.013	AMRE	2480-72138	M	HY	v	59.5217	46.0181	79.7771	33.759	40.0959	39.2663	0	59.5217	48.9693	182.039	133.0696	102.6767	43.6932	0	7340.4866	7211.4378	7578.3268	833.9733	790.7296	461.6562	0.56007	7470.2176	7259.8442	7491.8394	811.9775	595.7592	229.0509	0.71428	0.047123	0.052713	0.068652	0.027585	0.02761	0.02372	0.4222	0.49626	0.36283	-8.6423
6	1.111	1.189	6681.3	9280.5	0.078	0.008	AMRE	2480-72139	M	HY	a	59.7117	51.3901	137.4257	86.0355	97.6178	47.2293	0	59.7117	50.5051	142.1607	91.6555	102.3529	45.9018	0	8262.48	7530.5975	8414.1	1429.56	1001.3878	814.2559	0.38198	7006.2	7463.346	8457.42	1472.88	744.5928	406.3655	0.32508	0.041562	0.040459	0.055432	0.031584	0.027277	0.012699	0.52595	0.57553	0.37931	-7.3015
7	1.519	1.589	6425.3	9389	0.07	0.009	AMRE	2480-72139	M	HY	a	59.167	53.8499	137.6233	83.7734	98.1786	51.1913	0	98.6117	79.0934	138.0399	59.1506	98.5952	44.2283	0.003449	7134.0109	7252.2027	8186.3391	1417.4217	1057.2179	761.4285	0.34096	8078.9587	7198.6712	8143.387	1331.5174	772.6593	440.7939	0.2905	0.041574	0.033896	0.04512	0.030417	0.025565	0.017479	0.631	0.49839	0.38043	-9.6879
8	2.441	2.529	5380.6	9424.9	0.088	0.009	AMRE	2480-72139	M	HY	a	60.253	47.2834	158.0607	110.7773	117.892	40.7987	0	60.253	45.7272	82.0417	36.3144	41.873	38.4643	0	8069.6293	7342.3937	8349.2883	1591.9053	1517.9201	1068.8624	0.36749	8026.6048	7378.5032	8349.2883	2452.3947	1285.0601	384.46	0.60415	0.047618	0.041332	0.053741	0.039619	0.036514	0.018781	0.68678	0.38008	0.46269	-2.8617
9	3.94	4.023	5690.3	9294.2	0.083	0.011	AMRE	2480-72139	M	HY	a	59.9981	64.919	199.9935	135.0745	151.9101	64.0035	0	59.9981	51.6451	142.9867	91.3416	102.988	47.4686	0	8114.3518	7691.4949	8350.3214	1372.9143	1317.3522	717.2743	0.52013	8114.3518	7853.1626	8307.4179	1330.0107	1010.9284	223.6107	0.65846	0.04536	0.042332	0.060455	0.049587	0.038252	0.01877	0.63452	0.42919	0.42373	-5.0487
10	4.043	4.119	6259.8	9365.3	0.076	0.008	AMRE	2480-72139	M	HY	a	139.0356	110.0804	158.8978	52.6709	92.3954	49.4526	0.073161	59.5867	52.2188	162.1818	109.9629	100.9531	48.5349	0	8222.3035	7659.9917	8373.2653	1466.4861	1035.7672	671.3728	0.51362	8222.3035	7487.1894	8330.1333	1380.2222	733.9682	248.583	0.38927	0.040079	0.034304	0.046642	0.032828	0.030332	0.022469	0.62418	0.46568	0.39535	-5.9258
11	4.562	4.636	6259.8	9319.4	0.074	0.006	AMRE	2480-72171	F	HY	s	59.4534	78.9154	198.1778	119.2624	137.719	88.3657	0	59.4534	58.9128	193.4129	134.5001	153.7773	58.6425	0	8005.0648	7809.9883	8198.9831	1120.4169	938.4724	457.1515	0.65281	7961.9718	7899.6962	8155.8901	1120.4169	642.5842	138.6222	0.77134	0.047693	0.043869	0.058353	0.028133	0.028158	0.021922	0.48517	0.56573	0.35955	-11.9269
12	7.503	7.569	6752.2	8748.9	0.066	0.009	AMRE	2480-72171	F	HY	s	58.8461	48.9585	174.0703	125.1118	106.6505	44.0148	0	58.8461	111.7707	196.1536	117.6922	120.5043	102.7328	0.28302	7902.4728	7791.9427	8097.8022	868.1304	694.6497	397.6732	0.64768	7902.4728	7813.1691	8010.9891	781.3174	441.6609	121.0005	0.74681	0.044285	0.043286	0.053763	0.025739	0.023163	0.01677	0.59293	0.56	0.32787	-13.8132
13	8.148	8.209	6520.2	9483.9	0.061	0.013	AMRE	2480-72171	F	HY	s	58.3836	53.7088	137.2699	83.561	98.3475	51.3714	0	58.3836	56.2169	135.4959	79.279	96.5735	55.1335	0	7400.7196	7426.0131	8023.5261	901.9957	652.8972	424.193	0.33757	7443.6717	7402.0188	8066.4783	901.9957	432.808	293.1046	0.26335	0.031164	0.029553	0.036435	0.022938	0.020496	0.010968	0.69996	0.49507	0.32432	-15.4857
14	8.714	8.781	5737.7	9199.4	0.067	0.01	AMRE	2480-72171	F	HY	a	98.2165	71.8315	121.7026	49.8712	82.416	69.3702	0	58.9299	52.8641	196.433	143.5689	155.1855	49.8312	0	7682.2352	7545.2521	8173.7111	1025.6889	995.8574	524.901	0.38728	7682.2352	7596.7915	8173.7111	1624.0074	785.3042	136.6051	0.64476	0.036457	0.038726	0.056664	0.033343	0.027574	0.018021	0.46204	0.53788	0.41237	-7.016
15	8.908	8.979	6013.6	9531.3	0.071	0.011	AMRE	2480-72171	F	HY	a	59.2416	49.6801	146.4227	96.7427	106.9283	44.8993	0	59.2416	51.0191	140.0158	88.9967	100.5214	46.9078	0	7294.7377	7394.5622	8185.0198	1240.013	1022.8711	707.8909	0.36254	8076.4488	7367.7934	8141.5914	1346.2802	866.1292	255.8878	0.42523	0.03513	0.035557	0.061819	0.047407	0.029232	0.01282	0.44603	0.53715	0.32323	-14.6079
16	9.668	9.733	6013.6	8686.4	0.065	0.008	AMRE	2480-72198	F	AHY	v	58.7597	58.2764	132.6221	74.3456	93.4489	58.0348	0	58.7597	57.3367	133.7508	76.4141	94.5777	56.6252	0	6380.0323	6738.7596	7775.6805	1546.5322	770.558	443.3738	0.32952	7587.1032	6670.7168	7651.7677	1293.2903	281.0181	147.058	0.24143	0.032532	0.034827	0.05001	0.022567	0.018516	0.010347	0.32717	0.5105	0.29577	-7.7582
17	10.017	10.079	5500.6	8827	0.062	0.008	AMRE	2480-72198	F	AHY	v	58.4816	51.2712	136.6576	85.3864	97.6698	47.6659	0	58.4816	51.1733	160.8806	109.7073	99.9342	47.5192	0	6083.8	6252.2926	7919.8	2030.4	877.5527	472.4329	0.17873	6040.6	6175.0873	7919.8	1900.8	550.6923	211.2741	0.082117	0.034086	0.03314	0.037538	0.011964	0.011989	0.0074844	0.63236	0.49217	0.36458	-4.4278
18	10.638	10.695	5626.8	8932.5	0.057	0.014	AMRE	2480-72198	F	AHY	v	57.957	53.4859	151.8967	98.4108	95.2674	51.2504	0	96.5951	70.0869	167.2437	97.1569	102.9409	44.5338	0	6040.0125	6598.9904	7801.6026	1913.8263	953.8526	585.3474	0.37162	7692.8625	7139.2587	7714.6105	1696.3461	411.98	172.7456	0.66083	0.032654	0.034585	0.051384	0.026033	0.020346	0.011936	0.35467	0.58321	0.39024	-6.2195
19	11.379	11.449	5380.6	8535.5	0.07	0.012	AMRE	2480-72198	F	AHY	v	59.167	47.6002	151.5655	103.9652	112.1208	41.8168	0	59.167	50.0035	145.4199	95.4164	105.9752	45.4218	0	5877.6048	6186.888	7800.7973	2036.9918	999.7644	578.7831	0.2077	5834.387	6124.6063	7800.7973	1944.8014	562.0289	186.9029	0.13812	0.033247	0.033371	0.038843	0.014302	0.014327	0.0099048	0.61736	0.56313	0.42268	-3.5032
20	11.552	11.614	6330.1	9057.1	0.062	0.01	AMRE	2480-72198	F	AHY	v	58.4816	54.5255	137.016	82.4905	98.0283	52.5474	0	136.4571	128.9115	233.9265	116.9632	119.4629	89.9947	0.10215	7780.1714	7749.8768	8018.2429	419.026	462.3117	279.7128	0.35955	7780.1714	7756.5007	7888.3857	198.7175	242.0032	114.7155	0.33632	0.043536	0.043874	0.054048	0.016705	0.01673	0.01284	0.39095	0.4682	0.34091	-7.706
21	12.489	12.572	6139	8623.5	0.083	0.007	AMRE	2480-72200	F	HY	s	139.9955	90.8845	177.1828	97.1854	137.1841	99.2449	0.11202	59.9981	63.229	134.5595	71.3305	94.5608	64.7056	0	7468.4254	7500.5513	7969.6842	658.6541	615.0664	407.6663	0.28774	7468.4254	7471.2485	7969.6842	740.9912	474.3635	182.0326	0.32734	0.046554	0.049638	0.06662	0.031039	0.031063	0.021551	0.45289	0.52752	0.43182	-4.8081
22	12.678	12.758	6781	8891.1	0.08	0.005	AMRE	2480-72200	F	HY	s	59.8306	47.9521	182.7448	134.7927	111.3159	42.0128	0	59.8306	60.8203	137.3691	76.5488	97.4821	61.2613	0	7792.9867	7749.6833	8029.8347	502.9761	546.0394	348.8581	0.44301	7792.9867	7757.0073	7997.338	398.1359	405.446	179.0036	0.39636	0.040135	0.045262	0.06275	0.031766	0.03179	0.018018	0.44948	0.44064	0.55102	5.1658
23	12.773	12.849	7018.9	8996.2	0.076	0.005	AMRE	2480-72200	F	HY	s	59.5867	50.6308	144.0603	93.4295	104.3358	46.1528	0	59.5867	56.0698	136.3729	80.3031	96.6484	54.3113	0	7814.1185	7730.6621	8050.5348	687.7565	725.3935	465.2316	0.5349	7814.1185	7746.7365	8136.5043	773.7261	448.9391	281.2595	0.49625	0.045329	0.044045	0.054076	0.037304	0.032348	0.015406	0.7311	0.51033	0.43478	-4.5794
24	12.87	12.945	7163.9	8840.9	0.075	0.01	AMRE	2480-72200	F	HY	s	59.5217	49.4671	211.388	161.9209	92.3447	44.4398	0	59.5217	89.1841	207.2957	127.9335	127.9335	97.9697	0.076774	7658.4	7648.9526	7894.9	428.6111	471.6111	320.9916	0.42618	7701.4	7665.2248	7808.9	301	258.4606	142.661	0.52267	0.045502	0.043338	0.054725	0.026045	0.02327	0.015774	0.56279	0.57485	0.36842	-17.6683
25	13.149	13.226	7039.6	8623.5	0.077	0.007	AMRE	2480-72200	F	HY	s	139.1834	107.4853	163.1764	55.691	83.643	74.716	0	59.65	79.2718	180.7154	101.4435	140.9487	80.0824	0	7660.3176	7673.7964	7949.292	481.6109	524.419	373.5275	0.42797	7660.3176	7654.4202	8066.9946	642.1216	418.2196	232.7438	0.35748	0.040355	0.041561	0.05571	0.028333	0.028358	0.021474	0.50061	0.48054	0.44186	-3.8979
26	14.706	14.775	6201.1	8188.7	0.069	0.014	AMRE	2480-72231	F	AHY	s	59.0903	45.4169	82.8539	37.4371	40.2069	38.5801	0	59.0903	140.8179	236.3611	157.5741	193.5256	97.479	0.39366	7086.8783	7014.3341	7238.1087	375.9855	419.1942	252.9461	0.40483	7086.8783	7048.0077	7108.4826	476.4195	203.1932	60.1101	0.87306	0.046106	0.046068	0.061978	0.0288	0.027018	0.020685	0.44757	0.50164	0.30435	-15.5698
27	16.256	16.316	6120	8140.4	0.06	0.013	AMRE	2480-72231	F	AHY	s	58.2823	52.6048	138.7244	86.1195	99.8695	49.7661	0	58.2823	50.9199	135.9884	85.0684	97.1335	47.2388	0	6614.3532	6675.1967	6979.7447	540.036	583.0232	474.0232	0.43606	6657.3404	6646.9843	6979.7447	558.834	401.8186	243.8694	0.40455	0.039897	0.036413	0.048539	0.02975	0.027724	0.015756	0.5924	0.56092	0.33333	-12.9693
28	16.447	16.516	5204.8	8037.6	0.069	0.012	AMRE	2480-72231	F	AHY	a	59.0903	49.9083	143.4349	93.5266	104.0414	45.3173	0	98.4838	84.0104	179.8118	101.0247	140.4183	79.1044	0.051704	6642.6606	6601.4299	6889.9687	440.4535	483.3747	347.5163	0.34491	6556.8182	6622.0075	6835.8061	300.4485	341.1515	164.3353	0.2884	0.040168	0.040759	0.057252	0.040007	0.028602	0.016082	0.58775	0.4918	0.32468	-11.5674
29	16.541	16.611	6449.4	8184.3	0.07	0.012	AMRE	2480-72231	F	AHY	s	59.167	54.8459	133.0268	78.1809	93.5821	52.6853	0	59.167	68.8014	123.2228	54.4214	83.7781	73.3439	0	6861.4387	6963.2427	7251.8467	498.8392	542.2117	409.6499	0.42145	6818.0662	6936.2602	7332.8314	536.4514	383.5047	170.505	0.26075	0.036928	0.039076	0.064344	0.041949	0.037007	0.019843	0.39766	0.59217	0.31915	-14.2944
30	16.737	16.794	5988.3	8381.9	0.057	0.014	AMRE	2480-72231	F	AHY	v	96.5951	89.7709	163.1628	85.8867	124.5247	84.0496	0.14548	96.5951	89.943	181.0751	103.7991	142.4371	82.2973	0.12203	6394.3571	6620.1328	7099.6143	812.1143	785.9314	597.2285	0.40959	6308.8714	6597.7308	7026.8943	696.6515	525.68	234.4536	0.38396	0.030561	0.030424	0.047878	0.03022	0.026573	0.01922	0.42246	0.48761	0.36538	-10.5743
31	18.713	18.772	6747.2	8764.4	0.059	0.009	AMRE	2480-72265	F	AHY	s	58.1775	82.0381	193.9251	116.355	125.9572	73.4427	0.0384	96.9625	66.4719	173.0404	106.5685	96.4651	52.4701	0	7369.5277	7283.7491	7526.5539	436.0007	478.9198	342.2682	0.44311	7369.5277	7317.8413	7476.8255	686.7064	308.4579	156.4988	0.76848	0.043939	0.042369	0.05898	0.025808	0.020289	0.015348	0.35639	0.61733	0.38462	-14.5904
32	18.889	18.963	5991.6	8510.8	0.074	0.01	AMRE	2480-72265	F	AHY	g	59.4534	50.6401	162.1565	111.5164	100.896	46.2334	0	99.0889	78.6314	194.3256	115.6941	154.69	66.4588	0	7208.5017	7178.1364	7357.9458	265.4758	308.1742	227.8394	0.32269	7208.5017	7179.001	7289.9268	145.4726	188.1709	96.151	0.23748	0.04789	0.050016	0.062657	0.021886	0.02186	0.016024	0.42241	0.46922	0.29091	-17.7043
33	19.184	19.245	6677.6	8625.2	0.061	0.01	AMRE	2480-72265	F	AHY	s	58.3836	44.0805	79.8381	35.7576	40.9157	36.929	0	58.3836	52.2055	139.4836	87.2782	100.5613	49.1164	0	7218.6	7189.0544	7370.08	263.4762	306.7562	232.1807	0.31293	7261.88	7201.231	7283.52	131.9581	138.9196	80.8131	0.3764	0.043434	0.042945	0.056693	0.022777	0.022802	0.017406	0.39639	0.48897	0.34483	-11.6164
34	20.191	20.263	6061.7	8670.5	0.072	0.011	AMRE	2480-72265	F	AHY	g	138.3997	92.7615	158.1711	79.0856	86.0756	66.621	0.17293	59.3142	54.232	128.7598	74.5279	89.2171	51.6909	0	7257.4	7234.4216	7453.06	327.1713	370.6513	259.2183	0.33173	7300.88	7257.6746	7409.58	181.3131	224.7931	95.9844	0.16219	0.042654	0.046895	0.062459	0.025393	0.025418	0.020013	0.38709	0.61252	0.22727	-24.0617
35	20.936	20.995	6756.9	8557.6	0.059	0.013	AMRE	2480-72265	F	AHY	s	58.1775	48.0165	142.3374	94.3209	103.5524	42.936	0	58.1775	52.621	161.1007	108.4797	99.9429	49.8427	0	7164.2012	7213.8523	7458.0941	401.0775	443.9513	367.4358	0.39104	7078.4536	7218.8184	7485.7548	385.8643	294.014	116.7515	0.30821	0.032983	0.034662	0.047621	0.024677	0.023571	0.017344	0.47485	0.59737	0.47222	-1.1678
36	21.927	21.995	6354.2	8264.4	0.068	0.007	AMRE	2480-72268	F	HY	v	59.0113	45.3673	79.4772	34.1098	40.1363	38.5454	0	59.0113	47.439	184.4923	137.0533	111.9166	41.6529	0	6636.3886	6828.4312	7482.9545	998.5136	980.4106	435.8756	0.3445	6592.975	6684.5037	7439.5409	824.8591	464.1016	102.7965	0.084647	0.035787	0.037342	0.05054	0.023385	0.02341	0.015648	0.43563	0.50312	0.46552	-2.1769
37	22.014	22.077	6427.5	7854.9	0.063	0.009	AMRE	2480-72268	F	HY	v	58.5766	46.9069	184.1987	137.2918	111.6249	41.072	0	58.5766	47.8815	178.8764	130.9949	108.9637	42.534	0	6751.9091	6843.6649	7429.8191	786.0464	613.0282	331.4866	0.2543	6751.9091	6769.147	7379.1	609.953	269.1278	68.7481	0	0.035329	0.033446	0.051939	0.028704	0.023613	0.013848	0.35574	0.46694	0.46939	-1.7045
38	22.096	22.163	6361.6	7854.9	0.067	0.008	AMRE	2480-72268	F	HY	v	58.9299	47.142	151.6638	104.5218	112.3772	41.248	0	98.2165	66.6515	129.627	62.9755	90.3404	63.5589	0	6691.0044	7097.8383	7591.3765	1009.7996	878.0378	578.9458	0.51125	6647.0838	7098.0889	7591.3765	922.3324	442.4301	219.8922	0.46517	0.037672	0.035867	0.05716	0.046393	0.034594	0.023302	0.54102	0.51375	0.48077	-1.6077
39	22.18	22.248	6207.9	7701.1	0.068	0.008	AMRE	2480-72268	F	HY	v	98.3521	79.3781	132.8084	54.1267	93.4675	45.6054	0.012867	59.0113	43.5372	89.3036	45.7663	42.8815	35.8002	0	6613.1971	6674.8676	7014.1064	592.8922	635.555	334.773	0.42782	6613.1971	6628.7514	6890.5057	383.9657	353.846	144.0477	0.31829	0.02724	0.032491	0.043009	0.022142	0.022167	0.018411	0.52498	0.56518	0.42857	-5.2295
40	22.267	22.337	6224.6	8229.2	0.07	0.008	AMRE	2480-72268	F	HY	v	59.167	46.8477	154.2381	107.3904	114.7934	40.688	0	59.167	64.3603	127.5483	63.188	88.1037	66.0134	0	7379.4239	7223.8686	7706.5847	1089.7803	1002.6238	719.0824	0.55705	7640.8935	7252.4628	7662.6826	1002.3	592.2816	232.3207	0.59072	0.031962	0.036308	0.058072	0.045025	0.035561	0.025671	0.51663	0.50363	0.42593	-5.4613
41	22.908	22.979	5802.6	8227.3	0.071	0.008	AMRE	2480-72270	M	HY	v	59.2416	49.6936	145.93	96.2364	106.4356	44.9196	0	59.2416	56.885	127.8601	70.9751	88.3657	55.7066	0	7209.792	7140.6535	7447.9321	546.4949	589.7931	369.6495	0.43773	7253.0902	7166.7686	7361.3357	303.0875	309.2688	130.3916	0.35805	0.040929	0.041987	0.059746	0.049159	0.032447	0.017762	0.63874	0.38101	0.46479	-4.1702
42	23.096	23.171	6098.1	8140.4	0.075	0.01	AMRE	2480-72270	M	HY	a	59.5217	62.4735	129.6693	67.1958	89.9882	63.0888	0	59.5217	46.3877	158.2949	111.9072	118.6138	39.8207	0	7119.25	7089.1443	7372.8783	970.606	840.2464	363.7547	0.70767	7119.25	7092.0349	7488.6021	1042.8766	413.2289	94.4183	0.61974	0.043414	0.044381	0.063616	0.033368	0.033392	0.0218	0.42355	0.42178	0.40278	-7.6104
43	23.39	23.46	5564.7	8264.4	0.07	0.017	AMRE	2480-72270	M	HY	v	59.167	43.1369	83.2122	40.0753	43.7675	35.1219	0	59.167	41.3842	92.7933	51.4091	46.3966	32.4927	0	6357.469	6899.737	7407.0828	1199.5971	985.3351	526.8613	0.57707	6314.6167	6734.1405	7364.5	1028.4571	431.4437	187.9	0.38708	0.024203	0.02756	0.051099	0.034939	0.03165	0.018333	0.32628	0.46833	0.40984	-6.948
44	24.985	25.058	5812.6	8118.4	0.073	0.014	AMRE	2480-72270	M	HY	m	59.3847	48.3588	180.9488	132.59	110.2693	42.8459	0	59.3847	43.6391	86.8268	43.1877	43.4134	35.7662	0	7371.15	7285.4109	7520.6	501.1571	543.8571	303.2359	0.53071	7371.15	7308.9377	7435.2	427	381.3796	120.2342	0.7043	0.050481	0.045134	0.062497	0.042802	0.034185	0.025082	0.59434	0.52776	0.34694	-12.0768
45	25.392	25.461	6084	8088.5	0.069	0.013	AMRE	2480-72270	M	HY	m	59.0903	46.8896	151.951	105.0614	112.5575	40.7893	0	59.0903	45.3017	79.7732	34.4715	40.3797	38.4074	0	7086.25	7075.2757	8003.2021	1620.6596	1025.4263	732.819	0.42744	6489.1649	7012.009	7448.766	1023.5745	591.6794	293.8608	0.5733	0.045512	0.039765	0.053491	0.030303	0.030328	0.02261	0.54705	0.45533	0.42857	-15.8063
46	25.69	25.751	6524.2	9009.7	0.061	0.021	AMRE	2480-72272	M	HY	v	58.3836	68.8276	233.5343	164.7067	123.9893	65.8313	0	58.3836	101.6335	272.4567	194.6119	128.5419	74.3321	0.12224	7616.9629	7280.4656	7766.95	942.7759	859.2602	726.805	0.48399	6802.7474	7260.6256	7809.8034	985.6293	712.1284	304.3309	0.44281	0.03517	0.031029	0.044047	0.029167	0.029192	0.018216	0.55366	0.50587	0.37705	-9.7137
47	25.79	25.866	5697.1	8132.4	0.076	0.026	AMRE	2480-72272	M	HY	m	59.5867	59.4886	145.1327	85.6441	92.4286	59.4395	0	59.5867	58.4679	145.0367	86.5688	92.3806	57.9085	0	6231.157	6569.9962	7308.317	1312.1451	1055.7977	754.7428	0.43732	5974.8096	6568.5141	7277.9088	1281.7368	788.2352	419.4621	0.44654	0.03343	0.036843	0.052982	0.029231	0.029256	0.020104	0.4479	0.46605	0.42683	-5.6758
48	26.011	26.092	5451	8440.6	0.081	0.019	AMRE	2480-72272	M	HY	m	59.8878	59.3649	159.7007	100.3358	92.3564	59.1034	0	59.8878	50.2712	146.0905	95.8193	106.1653	45.4628	0	7119.1101	6804.8318	7320.161	1089.2654	872.6277	645.4953	0.5269	7162.4377	6831.3523	7400.7391	1169.8435	649.9814	363.7515	0.51328	0.037753	0.037653	0.057645	0.034918	0.034942	0.023772	0.42744	0.53049	0.37179	-10.3385
49	26.296	26.355	5863.5	8701.5	0.059	0.011	AMRE	2480-72272	M	HY	v	135.7476	120.4845	271.4951	193.9251	192.5935	70.3891	0.22129	252.1026	165.2839	310.2801	232.7101	223.5541	114.1291	0.37692	7261	6961.9075	7454.5	1290	1187.403	813.3164	0.61815	7390	7002.7637	7411.5	1290	867.0315	318.0529	0.68315	0.02562	0.031251	0.053149	0.036463	0.029982	0.019653	0.39944	0.53505	0.36905	-13.633
50	26.385	26.458	6048.8	8018.2	0.073	0.015	AMRE	2480-72272	M	HY	v	59.3847	53.2217	138.5852	85.3635	98.9954	50.1401	0	59.3847	46.7154	193.305	146.5896	116.4474	40.3808	0	6498.337	6782.64	7461.6304	1070.3261	923.5556	535.2562	0.36562	6412.7109	6749.5787	7504.4435	1070.3261	626.1136	276.7694	0.29473	0.029974	0.034221	0.049976	0.02763	0.027655	0.018614	0.42978	0.47995	0.41096	-6.9255
51	26.482	26.553	6581.2	8777.2	0.071	0.015	AMRE	2480-72289	F	HY	v	59.2416	44.7466	80.9842	36.2376	41.4898	37.4991	0	59.2416	57.4745	130.0789	72.6044	90.5845	56.5909	0	7506.9647	7437.2671	7786.8471	947.2941	930.8797	521.5023	0.63097	7463.9059	7436.7121	7657.6706	818.1176	640.4549	227.7485	0.72992	0.050332	0.040321	0.061573	0.05064	0.037665	0.028588	0.58034	0.51768	0.38961	-8.7734
52	26.575	26.636	6662.4	8914.8	0.061	0.011	AMRE	2480-72289	F	HY	v	58.3836	94.5561	198.2592	120.4145	120.4145	109.6516	0.13878	58.3836	61.274	144.1453	82.8713	91.5338	62.4212	0	7030.5808	7205.3631	7831.9154	952.9385	784.2108	509.8493	0.3425	6943.95	7169.366	7875.2308	909.6231	545.2547	195.0541	0.224	0.033543	0.02898	0.041593	0.028722	0.02742	0.020898	0.56087	0.542	0.51429	1.8102
53	26.665	26.741	6435.6	9143.5	0.076	0.013	AMRE	2480-72289	F	HY	v	59.5867	57.9075	155.5072	97.5996	97.6158	57.0679	0	99.3112	63.0035	134.9815	71.9779	95.257	62.9226	0	7531.6548	7479.4498	7887.8764	893.5034	936.4859	552.3126	0.54289	7488.6722	7467.8049	7768.0587	988.5984	733.8318	250.4022	0.69628	0.05031	0.04023	0.061767	0.047978	0.036667	0.025991	0.55112	0.5321	0.36145	-11.234
54	26.952	27.013	6615.3	8924.6	0.061	0.012	AMRE	2480-72289	F	HY	v	58.3836	50.3166	233.5343	183.2177	141.6706	46.2831	0	58.3836	52.759	136.5696	83.8106	97.6472	49.9467	0	7552.0915	7387.3168	7748.1642	762.5177	806.0894	538.1052	0.52677	7595.6632	7364.8071	7661.0208	827.8623	633.8889	165.6255	0.64219	0.046965	0.042688	0.060975	0.043872	0.031746	0.021341	0.58318	0.57813	0.35484	-11.5857
55	27.135	27.194	6781	8772.6	0.059	0.013	AMRE	2480-72289	F	HY	v	96.9625	63.8941	135.7338	71.8397	96.9488	53.9062	0	58.1775	59.0144	125.6383	66.6238	86.8532	59.0394	0	7098.8085	7232.7284	7670.8638	720.366	733.2316	458.1315	0.39179	7014.0596	7191.2514	7755.6128	762.7404	556.2084	221.8118	0.26009	0.037632	0.028119	0.043123	0.028615	0.027007	0.020768	0.47567	0.54966	0.53261	3.2071
56	27.222	27.289	6662.4	9033.4	0.067	0.007	AMRE	2480-72290	F	HY	v	58.9299	48.8947	157.1464	108.2517	104.9049	43.8771	0	58.9299	48.5796	243.4779	194.8983	107.3504	43.4044	0	6985.7182	7185.0903	8171.2182	1336.3818	959.211	449.903	0.26209	6942.6091	7096.3358	8214.3273	1293.2727	628.5867	229.5934	0.13553	0.028592	0.032997	0.04937	0.035027	0.031156	0.021889	0.53257	0.47821	0.48718	-0.54209
57	27.391	27.455	6757.3	9002.9	0.064	0.005	AMRE	2480-72290	F	HY	v	58.6685	44.579	79.8028	35.2238	40.6905	37.5342	0	58.6685	46.837	146.3771	99.5401	107.2647	40.9212	0	7038	7234.9418	7604.1608	674.1223	717.307	497.7901	0.4523	6994.8154	7205.4157	7532.3579	559.1348	602.3194	247.0517	0.41527	0.020671	0.030104	0.042288	0.023773	0.02379	0.018968	0.48747	0.53449	0.51351	1.7124
58	27.727	27.789	6576.3	8968.6	0.062	0.01	AMRE	2480-72290	F	HY	v	58.4816	54.5547	125.2016	70.6469	86.2138	52.5912	0	58.4816	54.4098	129.7147	75.3048	90.7269	52.3739	0	7033.0118	7141.2221	7596.3621	715.5876	759.0839	415.9229	0.36396	6946.0191	7096.8712	7514.5355	546.7683	590.2646	165.5448	0.23612	0.022737	0.028944	0.044073	0.028824	0.028099	0.023192	0.47511	0.4871	0.51667	2.1142
59	28.325	28.392	6365.3	8938.5	0.067	0.009	AMRE	2480-72290	F	HY	v	98.2165	75.3005	191.5616	116.2611	152.275	73.0027	0	98.2165	114.6273	201.2576	86.6303	122.6844	72.1722	0	6815.61	7207.3391	7751.8091	1043.4157	1086.3024	671.5568	0.47819	6729.8367	7169.3408	8166.54	1415.26	892.5448	330.2085	0.2954	0.042237	0.033691	0.047478	0.03356	0.030906	0.023579	0.58918	0.44816	0.48684	-0.55722
60	28.412	28.476	6425.3	9057.1	0.064	0.008	AMRE	2480-72290	F	HY	v	176.0056	120.1445	196.4255	118.2007	118.2007	93.7319	0.35465	176.0056	150.4171	234.6742	156.4494	136.7684	61.0208	0.46144	6921.459	7162.5458	7978.4934	1251.1836	1019.5105	575.5349	0.34786	6792.0262	7083.1419	8194.2148	1423.7607	764.4064	337.8768	0.21962	0.030364	0.031874	0.047197	0.03607	0.031858	0.023768	0.57517	0.43925	0.52941	3.1147
61	28.492	28.571	6189.5	8616.3	0.079	0.008	AMRE	2480-72291	F	AHY	a	139.4678	89.8372	186.2919	106.596	146.4439	82.9206	0.095138	59.7719	49.9684	144.8536	94.8852	105.0056	45.0666	0	7424.5679	7442.1171	8182.9429	1081.6263	1124.962	629.5319	0.31508	7467.9036	7432.6268	8312.95	1733.4286	910.1951	336.2905	0.49215	0.015886	0.030048	0.064255	0.059436	0.03622	0.021524	0.42448	0.45754	0.37634	-10.0058
62	28.598	28.67	6449.4	8726.4	0.072	0.009	AMRE	2480-72291	F	AHY	v	59.3142	53.6663	179.759	126.0927	99.4624	50.8424	0	59.3142	45.2749	80.3731	35.0982	40.8303	38.2553	0	7501.9755	7450.5333	7738.2679	620.8491	663.8114	394.6083	0.53655	7587.9	7450.4871	7652.3434	561.6512	502.2737	210.1131	0.6406	0.049851	0.044808	0.064578	0.054645	0.03582	0.019755	0.63821	0.46654	0.34328	-12.6131
63	28.697	28.775	6400.5	8791.9	0.078	0.008	AMRE	2480-72291	F	AHY	v	99.5196	71.5693	124.2279	52.6586	84.4201	71.0048	0	139.3274	118.6512	199.0391	119.4235	134.2347	79.1554	0.32687	7465.76	7435.1313	8357.1	1305.4633	1043.7327	581.8726	0.29376	7465.76	7430.0732	8357.1	1565.28	709.7072	284.7478	0.40776	0.048172	0.041606	0.066034	0.056485	0.038489	0.025053	0.56754	0.47793	0.34722	-11.7454
64	28.796	28.868	6471.4	8821.1	0.072	0.006	AMRE	2480-72291	F	AHY	v	98.8569	74.2567	123.0561	48.7994	83.5133	64.3984	0	59.3142	46.4227	194.7504	148.3278	117.1466	39.977	0	7518.0845	7454.4546	7753.0545	570.0001	612.722	364.8626	0.47614	7475.3627	7454.9173	7667.6109	811.7145	461.1216	116.012	0.73797	0.055323	0.047671	0.06342	0.049321	0.02892	0.016806	0.68069	0.56416	0.35821	-11.3597
65	28.984	29.058	6405.5	8996.8	0.074	0.008	AMRE	2480-72291	F	AHY	v	138.7245	98.7502	178.3166	99.0455	138.6811	81.9514	0.19667	59.4534	46.1287	79.4403	33.3116	39.8048	39.4664	0	7463.6142	7496.7045	8219.41	1122.8967	958.3697	504.9262	0.35639	7463.6142	7457.79	7744.3383	993.3317	735.5101	210.0045	0.71153	0.050546	0.038421	0.062607	0.052181	0.033687	0.021783	0.53649	0.4774	0.33803	-13.1221
66	29.09	29.168	6295.7	8579.6	0.078	0.016	AMRE	2480-72292	M	AHY	a	59.7117	59.1732	191.1852	132.012	151.3774	58.904	0	59.7117	50.5557	238.9357	188.38	103.5181	45.9777	0	7351.4651	7215.586	7631.566	938.5214	981.6139	693.1037	0.55677	7480.7425	7205.4194	7588.4736	991.1264	836.2277	429.8512	0.61352	0.038256	0.030887	0.042553	0.030548	0.030573	0.019273	0.6181	0.51346	0.40952	-7.2435
67	29.194	29.263	6515.3	8601.5	0.069	0.013	AMRE	2480-72292	M	AHY	v	59.0903	66.4129	186.3245	119.9116	146.931	64.2452	0	59.0903	46.2502	156.1691	109.9189	116.7755	39.8302	0	7558.4	7481.7798	7775.6348	536.5511	579.1267	362.5098	0.45233	7600.9755	7495.5082	7664.8388	425.7551	400.3902	130.2694	0.60228	0.049421	0.04665	0.061829	0.048939	0.030638	0.019881	0.68983	0.42664	0.38889	-8.7891
68	29.39	29.452	6581.2	8843.1	0.062	0.011	AMRE	2480-72292	M	AHY	v	58.4816	46.323	184.2354	137.9124	111.6116	40.2437	0	58.4816	55.5826	124.3728	68.7902	80.4453	54.1331	0	7516.4087	7347.7786	7712.15	913.4596	830.5957	598.5859	0.60111	7472.9106	7317.2392	7668.6519	826.4635	549.6211	255.4074	0.5748	0.049811	0.0383	0.059298	0.043823	0.035371	0.025433	0.52085	0.54608	0.36232	-11.0187
69	29.475	29.558	5767.5	8932.5	0.083	0.011	AMRE	2480-72292	M	AHY	a	59.9981	45.4631	81.8004	36.3373	41.8017	38.1957	0	99.9968	101.5833	230.9536	150.9561	190.9549	105.3303	0.14299	7523.4247	7345.1469	7761.8836	1734.2466	1098.5661	422.9483	0.7597	7523.4247	7440.9106	7675.1712	1690.8904	635.2284	169.9096	0.86146	0.029302	0.037567	0.065379	0.051563	0.046836	0.029756	0.46062	0.50101	0.50562	0.95453
70	29.578	29.646	6559.2	8887	0.068	0.009	AMRE	2480-72292	M	AHY	v	98.3521	70.0247	126.1712	56.1465	86.8303	64.9286	0	59.0113	53.1672	149.6481	96.481	94.4945	50.2451	0	7529.1167	7300.6282	7814.6235	996.779	978.8708	795.7463	0.48434	7529.1167	7236.7849	7938.637	1120.7926	724.2746	312.854	0.37379	0.037744	0.035035	0.049549	0.032381	0.031976	0.025012	0.55175	0.54561	0.41758	-6.5029
71	29.872	29.941	6010.2	7920.8	0.069	0.009	AMRE	2480-72332	F	HY	a	59.0903	52.2774	136.9609	84.6836	97.5674	48.8709	0	98.4838	75.509	192.39	116.881	152.9965	76.0427	0	6943.7886	6875.259	7180.0951	561.9769	605.3996	333.8907	0.45756	6900.3659	6877.8379	7052.3455	477.65	464.4286	112.5381	0.63465	0.041801	0.041405	0.052887	0.018916	0.018941	0.013609	0.39306	0.57992	0.46377	-3.6598
72	30.232	30.31	5978.5	8264.4	0.078	0.009	AMRE	2480-72332	F	HY	a	99.5196	96.2534	173.133	93.5173	133.3252	81.8807	0.17791	59.7117	48.271	148.5414	100.2705	108.7336	42.5506	0	7121.45	6971.5773	7358.666	911.5839	723.1619	451.6452	0.57537	7121.45	6998.7929	7272.4057	905.734	476.1975	298.0231	0.69791	0.045822	0.041587	0.061896	0.039524	0.032987	0.019732	0.48616	0.48906	0.44444	-4.0242
73	30.421	30.498	5943.3	8606.6	0.077	0.007	AMRE	2480-72332	F	HY	a	139.1834	108.839	308.5236	228.9902	156.6643	60.0582	0.12798	59.65	69.1866	121.7726	52.5859	82.0059	72.0223	0	7081.646	7019.4578	7276.1446	473.7156	516.672	367.1268	0.45814	7124.6024	7008.7935	7194.2586	262.9602	305.9167	163.6422	0.2947	0.04832	0.045767	0.064827	0.030563	0.024528	0.018326	0.37635	0.51655	0.46479	-2.3871
74	30.52	30.59	6010.2	7789	0.07	0.011	AMRE	2480-72332	F	HY	a	59.167	86.1112	191.2847	112.3953	129.5027	99.3864	0.064253	59.167	47.6992	148.0859	100.3867	108.6412	41.9653	0	7029.7561	6894.2456	7224.9902	573.9175	617.3029	430.0435	0.42371	7029.7561	6910.227	7173.9822	903.47	513.0017	181.9592	0.70806	0.045255	0.037457	0.048777	0.021476	0.021501	0.016251	0.4729	0.55143	0.49153	0
75	31.29	31.369	5978.5	8440.2	0.079	0.012	AMRE	2480-72332	F	HY	a	59.7719	58.8423	136.4624	77.6201	96.6145	58.3775	0	59.7719	52.7405	167.8848	115.1443	103.8664	49.2249	0	7122.9746	7084.5522	7503.3036	661.0492	704.2369	470.7304	0.36654	7252.5377	7100.3162	7490.0702	707.8658	528.7116	327.2562	0.4494	0.037337	0.038419	0.056281	0.030395	0.028609	0.015793	0.41232	0.37721	0.58621	8.0245
76	32.798	32.866	5873	8725.2	0.068	0.012	AMRE	2480-72352	M	HY	a	59.0113	47.6039	176.5373	128.9334	107.9391	41.9003	0	98.3521	103.3183	158.2445	54.9263	79.5628	68.9758	0	7128.8194	6921.9396	7320.3851	1021.6836	945.9633	597.6247	0.61001	7171.3896	6889.1785	7192.6746	893.9731	715.9319	145.4212	0.66051	0.049364	0.038886	0.056189	0.03357	0.031012	0.021239	0.48457	0.47813	0.41026	-0.54389
77	32.887	32.969	5697.1	8559.2	0.082	0.008	AMRE	2480-72352	M	HY	a	59.9436	57.2718	188.7814	131.5097	148.8191	55.9358	0	59.9436	73.0152	187.42	114.4048	147.4576	75.5308	0	7213.5858	7134.064	7491.2522	839.2108	615.7931	355.1806	0.57438	7299.0216	7149.0576	7363.0985	1238.8194	420.7553	204.212	0.82722	0.046547	0.050122	0.067705	0.036096	0.031632	0.022259	0.5129	0.51955	0.40594	-8.8208
78	32.992	33.061	5591.6	8721.5	0.069	0.008	AMRE	2480-72352	M	HY	v	59.0903	44.3247	81.2386	36.9139	41.8451	36.9419	0	59.0903	63.414	130.7676	67.3536	91.374	65.3766	0	6985.0486	6933.9061	7491.1189	1385.0148	956.2613	585.579	0.59768	7027.924	6939.2096	7478.1151	1329.1356	594.8699	287.2764	0.59454	0.049619	0.047633	0.062667	0.033818	0.026198	0.018437	0.55544	0.55287	0.40244	-3.108
79	33.187	33.265	5932.5	8594.5	0.078	0.012	AMRE	2480-72352	M	HY	a	59.7117	53.4839	168.4161	114.9322	88.8004	50.37	0	99.5196	72.9384	120.4275	47.489	80.6196	76.8669	0	7242.0323	7177.6374	7447.8273	441.9402	484.8757	323.7813	0.38863	7199.0968	7189.8691	7435.2419	386.4194	308.3492	150.0181	0.36501	0.053902	0.051604	0.0653	0.025097	0.025121	0.020013	0.45428	0.55113	0.37234	-6.7615
80	33.289	33.365	5556.5	8416.9	0.076	0.011	AMRE	2480-72352	M	HY	a	139.0356	115.0818	229.0497	149.6008	189.3252	83.5953	0.23819	59.5867	57.493	136.0079	78.5149	96.2834	56.4462	0	7095.0485	7006.9047	7420.0939	1560.2182	1003.9951	472.0637	0.73517	7008.3697	7017.6167	7290.0758	1386.8606	573.976	265.5787	0.80354	0.047194	0.045105	0.058959	0.037515	0.032584	0.016988	0.6307	0.43875	0.44118	-4.574
81	33.543	33.604	6330.1	8686.4	0.061	0.012	AMRE	2480-72353	M	HY	v	58.3836	54.718	173.254	118.536	96.6737	52.8852	0	58.3836	54.5797	137.9258	83.3462	99.0035	52.6777	0	6779.9391	7035.0576	7743.88	1071.0455	984.7262	520.2631	0.3382	6737.0973	6990.6322	7786.7218	1071.0455	678.8503	224.8357	0.25672	0.027207	0.028354	0.037562	0.018871	0.018896	0.014122	0.51205	0.4336	0.46552	-2.1871
82	33.632	33.69	6646.7	8651.2	0.058	0.012	AMRE	2480-72353	M	HY	v	58.0692	61.3516	130.1604	68.8088	91.4476	62.8905	0	135.4948	106.3007	186.9858	109.5603	132.2057	73.5159	0.26355	7009.216	7205.0712	7508.3808	605.7872	648.4361	489.4768	0.49931	6966.567	7171.9994	7414.3809	426.4894	437.729	159.4895	0.43168	0.029419	0.029328	0.037362	0.016997	0.017022	0.013631	0.52732	0.53522	0.47273	-1.5327
83	33.709	33.76	6541.1	8651.2	0.051	0.009	AMRE	2480-72353	M	HY	v	57.1888	40.0052	82.9643	42.9592	44.8384	31.4134	0	57.1888	42.8855	78.6439	35.7584	40.518	35.7338	0	7768.4031	7491.5771	7919.1245	861.2653	748.2029	533.1525	0.50358	7811.4663	7465.8144	7832.998	861.2653	540.7337	146.8954	0.57367	0.030664	0.03273	0.043919	0.02003	0.020056	0.015232	0.44138	0.59542	0.54054	4.5608
84	33.783	33.839	6425.3	8616	0.056	0.012	AMRE	2480-72353	M	HY	v	57.8409	46.0635	149.4319	103.3684	110.8713	40.1748	0	57.8409	44.0471	78.5317	34.4846	39.9711	37.1502	0	7735.4245	7520.9257	7885.7667	898.6808	855.7259	476.1235	0.59403	7778.3794	7506.1934	7815.1789	874.4201	616.6907	231.6833	0.64664	0.03186	0.034623	0.046761	0.022006	0.022032	0.018815	0.44846	0.59206	0.5	0.91787
85	34.023	34.081	6470.8	9080.8	0.058	0.011	AMRE	2480-72353	M	HY	v	58.0692	53.246	137.3177	84.0717	98.6049	50.8344	0	58.0692	50.6536	152.687	102.0334	95.6999	46.9457	0	7989.7344	7402.402	8096.7016	1165.5291	951.5946	803.6994	0.40431	7989.7344	7381.5698	8053.9148	1155.2459	731.8152	346.1835	0.41801	0.033195	0.033663	0.04917	0.02636	0.023369	0.014453	0.4117	0.6131	0.52632	2.9727
86	34.299	34.379	4220.1	8686.4	0.08	0.012	AMRE	2480-72355	M	HY	a	99.7176	80.6911	190.4763	110.7022	150.5892	74.5665	0.0082835	59.8306	53.4382	199.4352	145.9969	157.8674	50.2421	0	7848.9688	7334.609	7976.0904	1436.95	1179.2788	733.0986	0.55358	7806.0236	7345.2211	7913.3865	1460.1365	620.5509	240.0993	0.61088	0.053844	0.046496	0.062861	0.037228	0.035786	0.021956	0.56042	0.522	0.45882	-3.0108
87	34.405	34.492	4101.8	7871.6	0.087	0.012	AMRE	2480-72355	M	HY	a	60.2046	45.4759	82.2976	36.8217	42.1612	38.1116	0	60.2046	57.5545	160.5455	102.991	87.5194	56.2294	0	5708.2489	5721.5765	7571.7295	2913.0273	1919.6413	1155.6814	0.36487	7464.633	5842.9384	7571.7295	3298.575	1331.0998	451.4646	0.4759	0.020289	0.030946	0.054954	0.040845	0.027068	0.011241	0.41221	0.49059	0.50993	-1.4098
88	34.516	34.611	3536.8	7963.3	0.095	0.014	AMRE	2480-72355	M	HY	a	60.5643	51.1833	147.8164	96.6331	107.4402	46.4928	0	100.9405	100.7609	165.7972	85.0448	125.421	90.0471	0.23527	7082.2976	6807.8014	7447.5913	1890.932	1388.9617	631.1522	0.66165	7082.2976	6970.2012	7447.5913	1933.9078	852.8589	263.5268	0.75315	0.038539	0.042349	0.07727	0.063405	0.045542	0.022243	0.44924	0.54065	0.50968	-2.7515
89	34.758	34.846	3762.9	8264.4	0.088	0.018	AMRE	2480-72355	M	HY	a	60.253	56.2344	141.2268	84.9923	101.0581	54.2252	0	100.4216	89.4442	193.4683	113.131	153.2997	75.9135	0.080498	7514.15	6676.9804	7707.0714	2743.7714	1477.898	749.7951	0.62457	7514.15	6744.8042	7621.3286	2700.9	847.5005	284.4956	0.67547	0.015323	0.036462	0.076287	0.064349	0.0415	0.018622	0.38111	0.48755	0.41259	-3.8778
90	34.869	34.961	3622.2	8334.7	0.092	0.015	AMRE	2480-72355	M	HY	a	141.0176	133.0098	282.0353	149.0255	131.6228	65.902	0	60.4361	51.4523	162.2548	110.8025	101.2728	46.9603	0	6428.2795	6518.8882	7649.2455	1553.6777	1210.9504	602.3035	0.27246	6385.4386	6494.0713	7906.2909	1542.2727	700.204	246.3466	0.084326	0.017816	0.048659	0.077725	0.06604	0.042842	0.022842	0.55988	0.54704	0.44	-1.707
91	35.347	35.416	6734.9	8294.1	0.069	0.013	AMRE	2480-72384	F	HY	s	59.0903	61.7772	137.9602	76.1829	88.6768	62.2067	0	59.0903	43.5324	82.4271	38.8946	43.0335	35.7535	0	7135.2351	7202.9679	7557.7093	527.8255	569.966	351.9097	0.32792	7093.0946	7181.3842	7619.8514	547.827	412.8704	193.3457	0.19962	0.040069	0.036317	0.049549	0.027875	0.0279	0.02293	0.52533	0.50328	0.43182	-4.7616
92	35.441	35.507	6603.1	8381.9	0.066	0.009	AMRE	2480-72384	F	HY	s	58.8461	45.0343	79.5638	34.5295	40.3331	38.1284	0	58.8461	43.558	85.0949	41.5369	42.5474	35.914	0	7047.8	7183.8922	7459.7183	475.4469	517.7993	411.8668	0.41986	7005.4476	7187.9489	7534.8524	508.2286	399.6488	138.9845	0.31743	0.026	0.034276	0.04584	0.024101	0.024126	0.022032	0.52019	0.50731	0.38636	-8.5993
93	35.818	35.895	6405.5	8667.4	0.077	0.011	AMRE	2480-72384	F	HY	s	59.65	57.5216	136.5609	79.0393	96.7942	56.4574	0	59.65	59.1022	148.9683	89.8662	94.3675	58.8282	0	7079.7202	7043.9302	7492.9519	782.9654	726.2957	558.9605	0.42651	7166.7163	7037.3245	7566.7249	813.2403	508.7538	188.9843	0.34902	0.049497	0.043435	0.060587	0.034534	0.033163	0.023658	0.50331	0.57075	0.36667	-10.5596
94	36.217	36.299	6098.1	8403.9	0.082	0.009	AMRE	2480-72384	F	HY	s	59.9436	45.4122	81.7406	36.3283	41.7782	38.1466	0	99.906	95.688	192.0907	112.1659	152.1283	78.1893	0.14053	7120.483	6972.9561	7272.7528	783.1019	757.6045	492.4949	0.61717	7163.9887	7011.8189	7490.2811	1000.6302	506.5042	192.5595	0.52184	0.04145	0.045901	0.061388	0.029194	0.029164	0.02255	0.4695	0.49269	0.4127	-6.707
95	36.327	36.402	6669	8316	0.075	0.012	AMRE	2480-72384	F	HY	s	59.5217	43.3627	83.7601	40.3973	44.079	35.2833	0	59.5217	42.7369	84.6988	41.9619	45.0177	34.3445	0	7080.75	7139.1614	7374.1895	401.7948	445.1369	333.1296	0.41505	7037.4079	7129.8153	7405.8158	390.0789	273.0336	153.7503	0.29245	0.043807	0.04405	0.057916	0.025715	0.02574	0.017372	0.46075	0.52957	0.27027	-18.1332
96	37.016	37.072	6377.9	8843.7	0.056	0.009	AMRE	2480-72408	F	HY	v	96.4015	74.9345	137.7904	62.8558	88.1755	50.2762	0	96.4015	67.7427	139.962	72.2193	89.2613	58.4959	0	7524.2807	7373.5111	7848.7281	1038.2316	872.2793	645.7194	0.54228	7740.5789	7402.2277	7805.4684	1038.2316	726.1975	368.0992	0.61161	0.034767	0.029559	0.040745	0.028436	0.025743	0.016301	0.60661	0.51315	0.40909	-7.2121
97	37.175	37.235	6752.2	8796.3	0.06	0.009	AMRE	2480-72408	F	HY	v	58.2823	61.1176	184.7753	123.6578	145.9205	60.0405	0	135.9919	99.2137	193.0612	115.3515	154.2063	67.7696	0.18642	8035.1989	8024.902	8361.3851	669.4847	602.2861	429.3183	0.4974	8252.6564	7987.6391	8274.4021	608.8809	275.6106	170.8461	0.52903	0.043233	0.041756	0.049718	0.017243	0.017268	0.013677	0.53829	0.52747	0.48864	-3.3528
98	37.326	37.381	6822.5	9249	0.055	0.01	AMRE	2480-72408	F	HY	v	96.2009	77.0786	126.8587	49.8979	88.3783	46.8164	0.0023618	96.2009	67.815	134.5494	66.7344	96.0691	50.2701	0	7354.6272	7510.701	8623.3779	1417.7463	864.3341	410.4451	0.21518	7312.057	7468.2273	8610.4474	1277.1053	585.9888	176.4967	0.10562	0.023112	0.023579	0.038069	0.02386	0.021657	0.011581	0.3927	0.55684	0.61818	0.76929
99	37.484	37.544	6095.6	8740.4	0.06	0.007	AMRE	2480-72408	F	HY	v	58.2823	51.3483	139.5131	88.1647	100.6582	47.8814	0	58.2823	42.0544	82.6241	40.5698	43.7693	33.9404	0	6941.0689	7167.644	7615.1042	825.7862	869.1436	662.1644	0.45814	6941.0689	7147.5091	7829.8951	1083.9344	819.2814	244.3333	0.37045	0.032447	0.034619	0.056257	0.031749	0.02184	0.013336	0.31849	0.60583	0.34375	-23.1658
100	37.565	37.624	7033.5	8967.7	0.059	0.008	AMRE	2480-72408	F	HY	a	96.9625	77.3938	121.8419	44.4481	83.0569	52.1161	0	58.1775	58.9215	132.4691	73.5476	93.6841	59.1815	0	7570.7778	7910.1597	8580.86	1117.5378	818.4677	472.7188	0.39984	7570.7778	7865.8985	8580.86	1031.5733	459.6988	209.9047	0.30692	0.026876	0.030249	0.046415	0.027074	0.025089	0.01577	0.40291	0.6261	0.51786	2.2559
101	38.111	38.167	5549.1	8294.1	0.056	0.008	AMRE	2480-72426	F	HY	v	57.8409	83.5109	192.803	115.6818	127.7061	90.749	0.055235	96.4015	93.5527	192.803	99.2504	123.1403	82.8864	0	7071.7172	6747.9522	7264.725	1372.5	996.0676	534.5155	0.62348	7114.6078	6874.7746	7178.9438	1286.7188	648.1086	244.5324	0.76361	0.027665	0.029801	0.040652	0.023566	0.023591	0.017817	0.53955	0.43734	0.38462	-9.2396
102	39.136	39.197	5324	8670.5	0.061	0.014	AMRE	2480-72426	F	HY	g	58.3836	55.4597	158.1024	102.6427	98.5124	53.9977	0	97.306	103.0059	194.6119	91.606	127.6929	88.4014	0	7127.6331	7089.478	7323.2078	470.4794	513.9404	349.2237	0.50321	7171.0942	7099.9219	7233.7725	345.1751	388.6362	159.1289	0.61222	0.02603	0.034106	0.047979	0.026368	0.023873	0.01768	0.47388	0.49413	0.26984	-18.892
103	39.339	39.401	6361.6	8447.8	0.062	0.022	AMRE	2480-72426	F	HY	v	58.4816	58.1506	134.3784	76.2278	95.3906	57.9851	0	58.4816	45.3903	78.1186	32.7282	39.1308	38.8447	0	7209.1187	7176.6111	7404.7	420.7047	464.1672	296.6769	0.45784	7252.5813	7192.388	7317.775	219.0277	262.4902	151.9144	0.42753	0.036536	0.035834	0.04981	0.03711	0.026436	0.018316	0.6234	0.44147	0.28302	-17.5042
104	40.21	40.276	6339.6	8579.6	0.066	0.021	AMRE	2480-72426	F	HY	a	58.8461	44.8799	79.7954	34.9156	40.5647	37.8967	0	137.3075	96.4622	171.327	92.8655	132.0963	92.7177	0.19384	7351.9077	7221.6981	7502.6769	527.6153	570.6922	415.8041	0.46746	7394.9846	7240.4243	7459.6	473.8462	510.3257	242.7324	0.53745	0.032062	0.034182	0.055601	0.042881	0.031489	0.017225	0.50049	0.4716	0.36538	-14.6209
105	40.584	40.649	6098.1	8601.5	0.065	0.013	AMRE	2480-72426	F	HY	v	97.9328	77.2716	194.423	117.1513	155.2498	63.9412	0	137.1059	104.5172	179.0574	74.5402	100.7111	50.5032	0	7285.0569	7193.5717	7479.2862	483.7476	526.9097	329.3157	0.40937	7285.0569	7218.9612	7392.9621	906.4034	429.4841	157.4993	0.80803	0.035219	0.036865	0.050707	0.036575	0.024996	0.016331	0.62155	0.41076	0.35211	-11.9222
106	41.57	41.621	6010.2	8469.8	0.051	0.013	AMRE	2480-72442	F	HY	s	95.3147	84.4312	152.5036	68.0723	88.1277	49.5727	0	57.1888	44.277	76.5566	32.2796	38.4307	37.8211	0	6808.4912	6815.9156	7045.8211	442.8652	486.0161	312.3064	0.48087	6851.6421	6811.0788	6928.1722	270.7091	313.86	162.4432	0.56746	0.023378	0.028702	0.046092	0.035151	0.027324	0.020376	0.50526	0.55874	0.19149	-25.2065
107	41.797	41.85	6493.3	8689.4	0.053	0.014	AMRE	2480-72442	F	HY	v	57.4633	57.613	126.5072	68.8942	88.1983	57.6256	0	95.7721	91.4322	153.2354	61.8032	87.4392	61.6984	0	6859.3167	7080.4196	7404.402	652.7373	695.798	538.581	0.50366	6816.2559	7073.3208	7533.6316	738.9061	523.6022	231.5956	0.37704	0.022275	0.020737	0.034143	0.02992	0.025218	0.020179	0.55191	0.42172	0.33962	-12.7463
108	41.935	41.978	6361.6	8250.2	0.043	0.009	AMRE	2480-72442	F	HY	s	55.8318	46.3619	135.2294	88.8675	98.0082	41.627	0	55.8318	39.1116	80.9122	41.8007	43.691	30.7514	0	6855.2114	6956.4747	7375.3344	627.4298	670.3525	368.5189	0.33242	6898.1341	6911.7001	7391.7455	600.9182	550.5557	198.782	0.20115	0.012792	0.019915	0.031403	0.022631	0.022657	0.019421	0.49237	0.49443	0.13333	-29.4613
109	42.144	42.194	6414.1	8493	0.05	0.011	AMRE	2480-72442	F	HY	s	57.0434	43.7011	77.0569	33.3559	39.028	37.0299	0	57.0434	45.6223	147.2657	101.6434	109.2367	39.9117	0	6955.4802	7010.3833	7344.1488	540.255	583.5655	317.4101	0.38221	6955.4802	6971.2338	7410.2396	556.198	469.5771	144.9126	0.2107	0.014493	0.022651	0.037727	0.028167	0.026014	0.017018	0.46478	0.47745	0.16667	-26.9414
110	42.221	42.271	6054.1	8425.8	0.05	0.015	AMRE	2480-72442	F	HY	s	133.1013	107.2891	190.1447	114.0868	144.095	77.7644	0.27375	57.0434	42.4454	78.9405	36.4951	40.9115	35.1463	0	6765.61	6724.68	6988.2503	632.2976	675.4194	404.0004	0.58315	6808.7318	6739.8549	6873.4145	517.4618	439.3224	222.9477	0.74189	0.035407	0.029649	0.046979	0.03065	0.029189	0.021953	0.43458	0.57411	0.25	-20.2608
111	43.994	44.058	5405.8	7490.7	0.064	0.007	AMRE	2480-72448	M	HY	a	58.6685	49.4123	155.907	106.4947	97.5097	44.7842	0	58.6685	68.9387	195.5618	126.6231	140.744	66.6792	0	6947.7573	6323.2964	7143.2167	1476.8042	1123.5281	733.2534	0.4448	6947.7573	6325.6611	7143.2167	1433.3687	806.2824	222.9576	0.42963	0.034551	0.034081	0.050817	0.03133	0.02956	0.023015	0.46581	0.50156	0.45455	-3.2859
112	44.079	44.149	5591.6	8322.1	0.07	0.013	AMRE	2480-72448	M	HY	a	59.167	44.7591	80.779	36.0199	41.3343	37.5551	0	59.167	50.554	138.3165	87.7625	98.8718	46.2475	0	7086.8738	6919.2645	7281.9095	866.8254	833.7845	401.1082	0.58164	7130.2151	6950.8974	7151.8857	1256.8968	586.1875	147.4239	0.84009	0.051062	0.04567	0.059723	0.038176	0.027036	0.018677	0.63188	0.55184	0.38272	-9.4184
113	44.471	44.552	4642.1	8132.4	0.081	0.013	AMRE	2480-72448	M	HY	v	59.8878	56.2395	138.0933	81.8537	98.1681	54.4154	0	99.8129	91.3669	159.7007	68.3338	90.9455	61.5868	0	7033.6019	6852.9408	7227.5074	793.0812	836.1713	430.5617	0.52771	7033.6019	6933.3776	7141.3272	646.3195	646.3195	221.6246	0.67826	0.048104	0.050872	0.070283	0.048893	0.027849	0.015912	0.603	0.49432	0.36496	-9.6246
114	45.595	45.681	5263.5	8440.2	0.086	0.009	AMRE	2480-72448	M	HY	a	60.155	61.9201	126.158	64.2378	83.1307	61.6925	0	60.155	47.322	157.3685	110.0465	117.2652	40.9055	0	7045.0277	6372.2034	7238.2054	1802.9919	1273.841	589.4275	0.51969	7045.0277	6442.9293	7195.277	1717.1351	800.5675	271.0931	0.56186	0.035666	0.037182	0.057527	0.037635	0.033236	0.020122	0.45941	0.51841	0.44898	-3.9016
115	46.315	46.391	4923.4	8085	0.076	0.009	AMRE	2480-72448	M	HY	v	139.0356	100.3861	187.089	107.64	147.3645	74.8481	0.19451	59.5867	50.0828	143.3523	93.2695	103.6279	45.3309	0	6867.3568	6468.4387	7059.6162	1879.8703	1565.7613	749.0647	0.68552	6910.0811	6572.8389	6931.4432	1666.2486	780.2111	206.7788	0.78478	0.051291	0.04507	0.063657	0.03527	0.032742	0.021238	0.47301	0.49151	0.41584	-6.7302
116	49.404	49.463	5974.8	8630.3	0.059	0.015	AMRE	2480-72449	M	AHY	a	58.1775	51.7501	133.2482	81.4981	94.4632	48.5364	0	96.9625	72.8088	119.2292	46.4204	80.4442	65.9408	0	6736.6238	6891.7124	7541.9803	1108.9926	1152.5254	873.6453	0.41364	6736.6238	6884.6043	7541.9803	1393.0492	1116.2886	736.8012	0.5281	0.020116	0.019717	0.030759	0.029059	0.022199	0.018023	0.62002	0.43233	0.54651	4.4331
117	49.727	49.792	6259.4	9319.4	0.065	0.008	AMRE	2480-72449	M	AHY	a	137.1059	118.9904	195.8656	104.7889	143.962	64.2458	0.26638	137.1059	118.9352	195.8656	76.9304	86.369	49.5847	0	6625.738	7072.1344	8285.0338	1748.0886	1058.5111	661.2875	0.30616	6582.6394	7051.7908	8285.0338	1680.8451	616.6353	257.1421	0.2663	0.030641	0.025094	0.041531	0.036505	0.029638	0.014132	0.54973	0.43132	0.46875	0
118	49.995	50.053	6013.6	8962.3	0.058	0.014	AMRE	2480-72449	M	AHY	a	58.0692	78.5819	170.5965	93.1709	131.8837	73.5318	0.01241	96.782	82.2023	186.8689	109.4433	148.1561	62.5249	0.043645	7119.3625	7004.6303	8225.125	2081.4353	1299.137	820.5649	0.41363	6208.7346	7033.0787	8268.4882	2038.0721	853.4141	352.9534	0.39383	0.026675	0.022292	0.030036	0.025	0.021612	0.012528	0.69024	0.48958	0.6	8.4866
119	51.263	51.324	6537.3	9479.9	0.061	0.02	AMRE	2480-72449	M	AHY	a	58.3836	66.2834	124.0867	57.8033	85.1643	70.0583	0	58.3836	66.3486	124.2104	57.8618	85.288	70.288	0	7121.4926	7129.7555	7369.9602	443.1984	486.472	367.6527	0.45802	7078.2191	7113.4335	7293.3052	366.5435	409.817	297.8575	0.50928	0.028184	0.023725	0.0305	0.019382	0.015668	0.009066	0.65044	0.52698	0.42553	-1.8057
120	51.457	51.521	6273.7	8909	0.064	0.017	AMRE	2480-72449	M	AHY	a	58.6685	51.5909	138.6446	87.0537	99.5323	48.052	0	58.6685	64.5943	170.7966	106.2022	131.6842	61.7201	0	6900.1238	6903.9335	7220.3774	557.8627	601.0643	423.7704	0.43276	6684.1156	6889.3585	7094.5311	412.1114	455.3131	331.9905	0.50214	0.025754	0.020359	0.028358	0.019014	0.01652	0.011209	0.5793	0.53227	0.40909	0
121	51.552	51.621	5974.8	8488.1	0.069	0.014	AMRE	2480-72450	M	HY	v	59.0903	69.6135	177.2989	107.6854	137.9054	66.2444	0	59.0903	80.5267	196.9676	118.1806	131.0442	71.2682	0.014721	7469.7802	7106.932	7653.4247	1115.2989	1071.9661	646.574	0.51	7469.7802	7111.8979	7664.7776	1299.9828	857.8756	344.7882	0.5747	0.054394	0.042704	0.059108	0.035752	0.030697	0.020321	0.54118	0.51967	0.45783	-3.0596
122	51.838	51.906	6449	8725.2	0.068	0.015	AMRE	2480-72450	M	HY	v	59.0113	50.6385	191.706	141.0675	103.2428	46.4522	0	59.0113	60.7472	135.1564	74.4092	87.2486	60.8295	0	7114.6811	7248.7337	7909.2038	1073.6792	971.1222	712.5673	0.38485	7801.8358	7238.3312	7909.2038	1116.6264	782.2762	463.1944	0.3992	0.0399	0.038027	0.052299	0.033917	0.030161	0.017088	0.57919	0.47002	0.44118	-4.3497
123	51.926	52	6117.1	8559.2	0.074	0.012	AMRE	2480-72450	M	HY	v	59.4534	62.1448	149.9792	87.8344	94.8074	63.4414	0	178.3601	119.4114	198.1778	118.9067	125.2049	84.9537	0.33758	7766.5886	7122.2732	7914.8953	1412.2006	1240.8252	929.3453	0.43873	7766.5886	7140.2173	7873.6982	1499.5351	959.9027	438.1728	0.51086	0.050447	0.040451	0.057739	0.042763	0.034643	0.021891	0.59573	0.48196	0.44186	-4.4279
124	52.37	52.435	6084	8701.5	0.065	0.01	AMRE	2480-72450	M	HY	v	58.7597	46.8808	156.6925	109.8117	109.5369	40.9413	0	58.7597	50.866	140.2864	89.4204	101.1133	46.9192	0	7349.8402	7269.6453	7671.6639	799.2186	842.1285	505.6476	0.49699	7306.9303	7280.4759	7585.8443	1029.8361	700.5249	272.4271	0.70348	0.050496	0.045087	0.059907	0.042068	0.029429	0.020727	0.6477	0.5643	0.38356	-9.2845
125	52.641	52.698	6625.1	8513.7	0.057	0.016	AMRE	2480-72450	M	HY	s	57.957	42.5607	81.0516	38.491	42.4136	34.8625	0	96.5951	61.4359	131.4283	69.9924	92.7903	60.8235	0	7419.1705	7377.7559	7612.3227	407.9497	450.8725	274.9034	0.42501	7419.1705	7394.2824	7526.4773	378.8884	324.7295	84.7251	0.6511	0.047815	0.046689	0.055546	0.032188	0.017233	0.011379	0.72482	0.6085	0.34884	-11.7454
126	53.069	53.127	6229.8	8425.8	0.058	0.008	AMRE	2480-72466	F	HY	v	96.782	69.9651	127.3343	57.3692	88.6215	57.5083	0	58.0692	51.1188	180.0329	128.9141	98.7237	47.6435	0	6638.8588	6803.0421	7478.5059	990.3529	808.6911	461.8997	0.31796	6595.8	6770.1384	7478.5059	904.2353	521.1163	245.6261	0.21661	0.021513	0.027302	0.038369	0.020829	0.020854	0.017167	0.46868	0.437	0.35484	-11.577
127	53.152	53.211	6185.9	8952.9	0.059	0.009	AMRE	2480-72466	F	HY	v	58.1775	100.6528	304.9869	227.4169	191.2785	90.8268	0.1015	58.1775	83.2385	223.3537	145.7836	184.5686	68.7523	0.038883	7591.0172	7150.6399	7785.5719	1253.7969	1024.2796	663.745	0.49359	7634.2516	7117.9137	7655.8687	1080.8594	704.9654	337.3709	0.50229	0.022001	0.026413	0.043224	0.034453	0.030684	0.020914	0.51209	0.46884	0.35714	-11.5068
128	53.49	53.555	5974.8	8651.2	0.065	0.009	AMRE	2480-72466	F	HY	a	58.7597	57.6249	134.4487	76.8238	95.2756	57.0576	0	58.7597	55.929	129.5369	73.6079	90.3638	54.5137	0	7550.4226	7444.264	7787.8452	1554.0387	746.7663	380.4207	0.77891	7550.4226	7492.0215	7615.1742	1338.2	357.5897	142.775	0.90797	0.046564	0.038517	0.054763	0.03927	0.030741	0.018585	0.58632	0.49213	0.35632	-8.7666
129	53.851	53.904	6185.9	8557.6	0.053	0.014	AMRE	2480-72466	F	HY	a	95.7721	64.9916	126.3369	61.3454	88.0281	62.0846	0	57.4633	49.3562	164.1461	114.7899	101.2275	45.3027	0	7371.75	7052.5634	7522.6764	991.8018	829.5209	611.6705	0.526	6595.5573	7054.0026	7479.5545	862.4364	631.6919	215.4261	0.50657	0.018662	0.023552	0.036789	0.028067	0.028093	0.023514	0.52839	0.47366	0.375	-9.8158
130	53.945	54.003	5834.5	8909	0.058	0.028	AMRE	2480-72466	F	HY	v	58.0692	51.8484	154.8511	103.0027	82.5615	48.7381	0	58.0692	47.5676	137.3596	89.792	98.6468	42.3169	0	7393.1007	7288.2259	7713.3611	1439.4101	1183.2018	510.4317	0.70465	7435.8021	7319.2356	7499.8542	1238.3403	917.8626	164.7973	0.85414	0.033749	0.028491	0.046954	0.038042	0.033532	0.026302	0.51465	0.49752	0.35632	-11.7154
131	55.242	55.299	5501.5	8569.1	0.057	0.015	AMRE	2480-72520	F	HY	s	57.957	48.2947	177.6943	129.3997	100.4183	43.4635	0	57.957	48.0635	144.1075	96.0439	105.4695	43.1168	0	6905.6831	6877.7961	7100.1085	359.4804	402.6861	314.5246	0.38157	6992.0944	6884.0878	7013.6972	259.2338	291.3066	120.4415	0.50003	0.033688	0.032035	0.045002	0.025046	0.025071	0.020466	0.48229	0.57107	0.12245	-31.195
132	55.398	55.452	6135.5	8271.6	0.054	0.008	AMRE	2480-72520	F	HY	s	57.5929	47.331	144.7953	97.4643	106.4	42.2001	0	57.5929	62.2003	126.0661	63.8658	87.6709	64.0323	0	6584.081	6635.13	6861.774	387.319	430.041	312.4381	0.41484	6541.359	6619.2324	6819.052	299.054	338.8219	164.7982	0.33183	0.032023	0.033071	0.046492	0.022605	0.02263	0.017985	0.40627	0.49436	0.14583	-29.016
133	55.699	55.753	5957.8	7656.4	0.054	0.007	AMRE	2480-72520	F	HY	s	57.5929	45.9035	148.8172	102.9137	110.422	40.0588	0	57.5929	44.3628	77.438	33.0753	39.0428	37.7477	0	6870.7975	6843.0864	7061.2907	339.1207	381.5857	239.2581	0.35656	6913.2625	6852.3473	6934.495	152.5685	195.0335	106.5649	0.46157	0.032201	0.029395	0.04257	0.026415	0.02644	0.023352	0.50122	0.55562	0.22857	-21.5947
134	55.941	55.989	5957.8	7757.8	0.048	0.015	AMRE	2480-72520	F	HY	s	56.7344	47.4676	139.7834	92.3159	101.9605	42.8341	0	56.7344	48.8535	133.7043	84.8509	95.8814	44.913	0	6664.9429	6648.2119	6857.8	385.6984	428.5556	271.5275	0.4566	6664.9429	6644.5798	6772.0857	244.3629	287.22	137.0263	0.47821	0.0356	0.029394	0.042003	0.029006	0.023826	0.015699	0.56529	0.47853	0.1875	-24.9619
135	56.948	57.001	6157.5	7963.3	0.053	0.008	AMRE	2480-72520	F	HY	s	57.4633	39.7703	84.0028	44.2325	45.6939	30.9238	0	57.4633	46.7108	141.3385	94.6276	103.0296	41.3346	0	6866.9214	6831.8879	7060.4	429.7759	472.7712	313.8889	0.4683	6952.9119	6842.0939	6974.4095	300.9667	283.5543	185.4023	0.56036	0.048862	0.038915	0.052971	0.031599	0.024731	0.018631	0.55518	0.77834	0.22581	-21.6986
136	58.159	58.216	6047.4	8800.1	0.057	0.023	AMRE	2480-72544	F	HY	v	57.957	43.6418	79.4299	35.788	40.7918	36.4842	0	57.957	58.3551	132.1005	73.7453	93.4624	58.4849	0	7359.2336	7441.072	7799.9663	548.26	591.271	351.0394	0.34539	7316.2227	7411.1156	7939.8813	602.1531	369.2577	111.5245	0.12188	0.04398	0.042949	0.051535	0.016672	0.016697	0.012928	0.48496	0.78795	0.34091	-12.5254
137	58.24	58.299	6862.2	8818.3	0.059	0.008	AMRE	2480-72544	F	HY	v	58.1775	51.2609	138.1662	86.9053	99.3812	47.8026	0	58.1775	53.7738	135.0845	81.3107	96.2995	51.5719	0	7096.0815	7108.9977	7292.6103	387.8863	430.4103	333.7076	0.52663	6883.462	7074.1289	7286.4264	381.7024	424.2264	188.8959	0.44381	0.051227	0.049986	0.058171	0.025779	0.0154	0.009236	0.68247	0.66811	0.22	-22.7503
138	58.321	58.381	6774.1	8654	0.06	0.011	AMRE	2480-72544	F	HY	a	58.2823	104.7481	214.9591	137.2494	137.2494	68.5043	0.197	97.1371	66.7451	123.3418	56.5967	84.4869	70.8785	0	7991.7625	7541.3579	8098.575	1153.575	940.0879	777.9188	0.51696	7949.0375	7565.9667	8098.575	1153.575	715.4219	275.1624	0.5383	0.033927	0.034658	0.047912	0.024232	0.023206	0.016803	0.45303	0.55518	0.45161	-3.3942
139	58.41	58.472	6642	8778.1	0.062	0.01	AMRE	2480-72544	F	HY	v	58.4816	67.4878	185.0113	117.5235	146.0235	66.6896	0	58.4816	55.7291	132.296	76.5669	93.3082	54.3528	0	7176.025	7249.1609	7659.2691	632.7711	607.7811	350.8112	0.35189	7090.581	7222.1418	8009.104	897.162	446.2995	221.0875	0.12283	0.031111	0.027104	0.034537	0.017262	0.017287	0.0136	0.56942	0.6023	0.42593	-5.471
140	58.576	58.635	6691	8996.8	0.059	0.01	AMRE	2480-72544	F	HY	a	58.1775	64.0359	119.5665	55.5306	80.7815	64.5396	0	96.9625	60.8476	134.8984	74.0508	96.1134	57.3427	0	7523.65	7733.7439	8484.4	1152.9	893.4235	603.4313	0.3489	8292.25	7613.3858	8399	1005.8399	536.1399	342.0113	0.21895	0.036375	0.038058	0.056115	0.025004	0.021302	0.011843	0.27784	0.53554	0.39726	-2.8951
141	61.307	61.369	6032.2	8711.3	0.062	0.012	AMRE	2480-72575	M	AHY	a	97.4694	73.5703	193.4011	119.8308	154.4133	73.2148	0	58.4816	62.8563	179.4202	116.5639	140.4325	61.5112	0	7782.2573	7689.7822	8041.0969	626.1356	669.3469	375.1251	0.43892	7695.8347	7692.8034	8063.1306	1771.6629	464.0659	164.2848	0.79097	0.046711	0.043245	0.054698	0.021752	0.021777	0.012737	0.47348	0.49585	0.54667	0
142	61.974	62.038	6339.6	8777.2	0.064	0.01	AMRE	2480-72575	M	AHY	a	58.6685	52.1198	138.065	85.9451	98.9526	48.8455	0	58.6685	57.1902	149.6807	92.4905	94.3965	56.4511	0	7002.4561	7133.8498	8050.1965	1411.2421	1118.5363	831.0855	0.35068	6660.3368	7087.4334	8135.7263	1454.007	749.5809	276.9441	0.27903	0.034626	0.03388	0.053527	0.035361	0.027574	0.015506	0.44438	0.59724	0.51282	1.6273
143	63.01	63.076	6142	8755.2	0.066	0.017	AMRE	2480-72575	M	AHY	a	98.0768	75.3477	121.6973	46.3495	82.4665	60.8224	0	58.8461	50.3954	138.314	87.9187	99.0833	46.17	0	7731.6967	7266.8509	7916.2435	1425.8169	1338.7102	953.8606	0.54455	7775.25	7260.7369	8058.3467	1567.92	1131.0396	435.1853	0.49129	0.034819	0.034023	0.047204	0.033838	0.029701	0.018501	0.61048	0.53763	0.52128	2.2526
144	63.361	63.425	6017.7	8909	0.064	0.01	AMRE	2480-72575	M	AHY	a	97.7809	69.6215	121.9614	52.3399	82.8491	71.4643	0	58.6685	59.5006	140.4372	80.9366	89.7748	59.596	0	7938.041	7513.069	8132.2328	1294.6119	1028.8711	679.0225	0.52174	7938.041	7542.6925	8089.0791	1251.4582	618.8572	312.1555	0.5634	0.032009	0.036602	0.050711	0.024699	0.024724	0.018222	0.42877	0.54206	0.50667	1.1313
145	63.547	63.616	6061.7	8821.1	0.069	0.013	AMRE	2480-72575	M	AHY	a	59.0903	45.2299	79.8809	34.651	40.4874	38.2997	0	59.0903	47.1806	221.1429	173.9622	113.1078	41.2258	0	7247.3797	7371.2874	8260.5969	1567.8266	1327.4339	875.3895	0.43278	7850.9984	7336.9671	8303.7125	1767.7406	1003.5852	419.2942	0.45312	0.041652	0.041428	0.057598	0.026347	0.026372	0.013804	0.38627	0.51803	0.50495	0.83948
146	64.275	64.349	6339.6	8821.1	0.074	0.019	AMRE	2480-72576	F	AHY	a	59.4534	48.7877	148.1614	99.3737	108.5258	43.4549	0	99.0889	80.6629	187.8932	108.622	148.2576	77.4998	0.012813	7944.0181	7780.1597	8152.1579	700.1613	742.9458	444.4863	0.4687	8029.5871	7818.9319	8050.9793	556.1983	562.7956	150.1454	0.5828	0.040021	0.041417	0.057911	0.029115	0.02914	0.018228	0.43349	0.47188	0.50794	1.3436
147	64.732	64.816	6295.7	8513.7	0.084	0.014	AMRE	2480-72576	F	AHY	a	60.0512	56.714	136.5922	79.8781	96.558	55.0454	0	60.0512	60.0819	123.337	63.2551	83.3029	60.0763	0	7937.8731	7826.9137	8172.4692	610.4425	653.0963	378.9201	0.43393	8023.1808	7838.5903	8044.5077	439.8765	454.5344	160.0581	0.53187	0.04493	0.046392	0.066318	0.0378	0.037824	0.028952	0.47288	0.49039	0.60317	9.3863
148	64.844	64.922	6427.5	8447.8	0.078	0.018	AMRE	2480-72576	F	AHY	a	59.7117	48.5868	150.7346	102.1478	110.9268	43.0243	0	99.5196	89.7422	201.5369	121.9213	121.9213	72.8451	0.083058	7996.4564	7873.055	8271.0643	768.9366	811.9217	481.7141	0.48239	8168.3968	7904.6987	8189.8894	644.7766	526.0113	199.1262	0.55769	0.038648	0.044891	0.061104	0.031674	0.031698	0.024952	0.48815	0.4808	0.61667	10.5375
149	65.061	65.132	6427.5	8711.3	0.071	0.018	AMRE	2480-72576	F	AHY	a	59.2416	63.3983	125.9797	62.5814	86.4853	64.0208	0	59.2416	53.322	174.1372	120.8152	97.5401	50.3621	0	7957.2151	7842.6893	8237.3038	702.6636	745.7542	417.1659	0.4384	7914.1245	7880.6616	8151.1226	560.1774	587.7627	163.6176	0.51719	0.047247	0.044175	0.061128	0.02991	0.029935	0.02146	0.4332	0.51093	0.52703	2.855
150	65.161	65.228	6559.2	8755.2	0.067	0.015	AMRE	2480-72576	F	AHY	a	58.9299	44.3732	82.9568	38.5837	41.4784	37.0948	0	98.2165	82.5189	157.1464	74.6275	80.695	58.3961	0	7915.5529	7751.757	8109.3176	763.9983	807.0572	424.2952	0.53199	7958.6118	7786.8724	8066.2588	724.6222	681.5633	243.4826	0.61444	0.039459	0.03979	0.055649	0.02888	0.028905	0.018297	0.45087	0.50783	0.51667	2.1111
151	65.47	65.554	6669	8667.4	0.084	0.014	AMRE	2480-72611	M	HY	a	60.0512	47.2104	156.6471	109.4367	116.6129	40.79	0	60.0512	58.2886	160.1366	101.848	81.6122	57.4073	0	7863.6957	7504.795	8059.1913	1086.087	934.9714	582.4945	0.48955	7907.1391	7437.5082	7972.3043	999.2	522.2782	233.0159	0.46478	0.043737	0.042889	0.069139	0.04808	0.039267	0.020377	0.45404	0.47747	0.42188	-5.9246
152	65.923	65.996	6625.1	8623.5	0.073	0.014	AMRE	2480-72611	M	HY	v	59.3847	42.4165	84.8371	42.4206	45.2473	33.9323	0	59.3847	44.7251	83.5686	38.8434	41.7843	37.3953	0	8080.4565	7624.4291	8232.5087	972.2139	885.3269	574.3081	0.37454	8080.4565	7619.1666	8189.0652	1259.8609	678.9726	225.7915	0.54765	0.0299	0.040549	0.065979	0.045636	0.037314	0.022798	0.44276	0.54973	0.46377	-2.4423
153	66.597	66.68	6201.1	9803.7	0.083	0.012	AMRE	2480-72611	M	HY	m	59.9981	58.8729	134.5662	75.6933	94.5675	58.3103	0	99.9968	72.4108	126.1149	53.7041	86.1162	67.7319	0	7680.7393	7375.6824	7873.7357	1415.3071	1404.8976	812.9538	0.6481	7723.6274	7350.0411	8345.5048	1801.3	872.6553	218.7667	0.44736	0.033542	0.033663	0.051537	0.04307	0.039147	0.015983	0.585	0.49396	0.44318	-4.3521
154	66.706	66.775	6573.8	9151.5	0.069	0.011	AMRE	2480-72611	M	HY	v	59.0903	57.0051	157.5741	100.569	79.847	55.9625	0	59.0903	45.439	79.5673	34.1283	40.1737	38.6133	0	7775.2703	7729.2565	8321.3932	1004.8661	982.7434	534.7948	0.41073	7818.9602	7737.5198	8059.2542	1092.2458	759.9937	203.0178	0.70544	0.044374	0.043088	0.066233	0.05698	0.03467	0.020859	0.5938	0.48648	0.44928	-4.295
155	66.929	67.005	6325.4	9431	0.076	0.01	AMRE	2480-72611	M	HY	m	139.0356	110.5946	158.8978	55.8664	95.5908	47.8339	0.13538	59.5867	60.1269	195.0242	134.8973	155.2997	59.9655	0	6778.3	7375.2455	8007.6	1337.1333	1227.4478	944.0918	0.52708	6735.1667	7411.9217	8093.8667	1337.1333	841.9528	229.2781	0.48999	0.035294	0.031696	0.063259	0.054353	0.032492	0.016671	0.41929	0.5572	0.40845	-5.9814
156	67.629	67.704	5922.4	8865	0.075	0.01	AMRE	2480-72638	M	AHY	a	59.5217	47.0719	228.4481	181.3762	109.4047	40.847	0	59.5217	43.5444	83.4876	39.9432	43.8065	35.5557	0	7285.5162	7102.1399	7566.7941	1254.9324	1105.8492	611.6951	0.62974	7285.5162	7099.9624	7566.7941	1341.4794	761.0331	182.0266	0.652	0.034424	0.038722	0.055369	0.031814	0.031838	0.02249	0.47674	0.43713	0.52	2.2631
157	68.391	68.46	5966.3	9040.7	0.069	0.008	AMRE	2480-72638	M	AHY	a	59.0903	57.339	131.1428	73.8038	91.7493	56.4634	0	59.0903	53.9285	171.2938	117.3653	92.5068	51.3475	0	7243.6915	7164.2471	7611.7535	1006.3535	919.7507	547.0809	0.55532	7070.4859	7130.1874	7568.4521	1342.3437	622.9952	235.7944	0.67351	0.050411	0.044725	0.05933	0.030878	0.029266	0.020819	0.52698	0.54303	0.63636	12.352
158	68.573	68.65	5834.5	8711.3	0.077	0.01	AMRE	2480-72638	M	AHY	a	59.65	46.378	79.5581	33.1801	39.7914	39.742	0	59.65	62.7576	132.9034	70.1458	93.1367	63.9605	0	7401.7119	7309.9065	7671.8519	806.8564	849.7937	462.2793	0.55141	7487.5866	7294.2793	7551.9925	611.8339	502.7206	206.3416	0.57879	0.046531	0.04635	0.063193	0.031649	0.031674	0.022231	0.46784	0.52346	0.60714	9.8483
159	68.67	68.739	5834.5	8733.3	0.069	0.01	AMRE	2480-72638	M	AHY	a	59.0903	70.4838	198.6424	128.1585	138.7147	70.6127	0	59.0903	57.3398	122.5554	65.2156	83.1619	56.4645	0	7219.9559	7188.6607	7582.3059	680.5923	660.3863	402.0331	0.42161	7177.3265	7162.8891	7539.6765	426.2941	408.0507	134.972	0.11613	0.037694	0.044284	0.059454	0.027443	0.027468	0.02054	0.44723	0.52418	0.67241	15.3637
160	68.86	68.936	5768.7	8535.6	0.076	0.011	AMRE	2480-72638	M	AHY	a	59.5867	59.0862	129.4325	70.3463	89.7081	58.836	0	99.3112	68.2338	183.8297	115.5959	101.001	51.4638	0	7346.6977	7198.2217	7584.4781	746.632	789.8648	499.3036	0.48267	7303.4648	7207.6728	7498.0125	603.9045	647.1373	253.0841	0.51923	0.034975	0.043006	0.059223	0.029535	0.02956	0.022316	0.45092	0.4476	0.62069	10.9638
161	69.235	69.305	5878.5	8952.9	0.07	0.009	AMRE	2480-72641	F	HY	a	59.167	52.9425	141.2371	88.2946	101.7924	49.8302	0	59.167	49.8409	173.6085	123.7677	106.5266	45.1778	0	7266.25	7328.8375	7871.5335	797.4335	840.1335	568.1249	0.31945	7223.55	7303.1719	7842.7	683.2	606.3995	258.9313	0.21029	0.036657	0.038456	0.061378	0.051346	0.028436	0.013466	0.55358	0.45744	0.52174	-3.6929
162	69.328	69.393	5680.8	9062.7	0.065	0.01	AMRE	2480-72641	F	HY	a	58.7597	43.7512	81.2723	37.5211	42.0992	36.247	0	58.7597	51.3814	156.6925	105.3111	87.6154	47.6923	0	7263.3558	7194.2352	7761.9692	1344.0885	1289.6575	688.0665	0.57761	7263.3558	7242.2755	7761.9692	1777.6654	1022.2261	248.4032	0.70765	0.040245	0.037765	0.053071	0.040182	0.030306	0.015409	0.6191	0.50175	0.53125	3.1
163	69.422	69.487	5856.5	8733.3	0.065	0.014	AMRE	2480-72641	F	HY	a	58.7597	49.101	145.618	96.517	106.4449	44.2717	0	58.7597	46.6746	187.0658	140.3912	113.1194	40.632	0	7552.5239	7199.5436	7745.7418	1245.1821	1100.2793	683.8861	0.56135	7595.4612	7235.6342	7659.8672	1245.1821	861.11	310.4142	0.6593	0.035318	0.033431	0.047025	0.03767	0.028311	0.015367	0.63913	0.46063	0.48889	-0.47137
164	69.514	69.583	5856.5	9238.4	0.069	0.013	AMRE	2480-72641	F	HY	a	59.0903	51.7677	141.9346	90.1669	102.5411	48.1064	0	59.0903	52.3833	140.4625	88.0793	101.069	49.0298	0	7633.0677	7532.6642	7860.4693	676.8947	719.7035	331.8525	0.51572	7633.0677	7599.5725	7740.0899	1496.3795	426.299	118.2475	0.9061	0.037818	0.043091	0.061532	0.028929	0.027568	0.01805	0.36253	0.47418	0.57143	4.0496
165	69.604	69.676	5790.6	9128.6	0.072	0.009	AMRE	2480-72641	F	HY	a	59.3142	53.8924	137.173	83.2806	97.6302	51.1815	0	59.3142	49.1059	237.2567	188.1508	102.5848	44.0018	0	7566.5872	7225.6114	7836.6871	1104.5999	1147.3948	702.6472	0.44679	7523.7923	7252.086	7801.959	1669	1007.812	271.9894	0.67054	0.037428	0.035804	0.051342	0.039659	0.030388	0.016526	0.60821	0.43836	0.51579	1.7901
166	69.9	69.976	6098.1	8513.7	0.076	0.012	AMRE	2480-72653	F	AHY	a	59.5867	68.639	229.7071	161.0681	154.578	68.7438	0	99.3112	73.7146	126.3197	52.6052	86.5953	62.0788	0	7672.5536	7221.1549	7823.5286	1423.4786	1151.2946	692.7354	0.57683	7715.6893	7295.6771	7737.2571	1380.3429	896.8812	312.6702	0.68009	0.026584	0.029425	0.051557	0.044589	0.033769	0.018363	0.50363	0.51439	0.48148	-1.0444
167	70.11	70.189	6317.7	8447.8	0.079	0.014	AMRE	2480-72653	F	AHY	a	59.7719	52.9805	141.3382	88.3577	101.4902	49.5848	0	99.6198	72.0233	125.8315	53.8082	85.9836	67.338	0	7817.4643	7584.1567	7969.6143	860.9235	904.3949	466.9285	0.55227	7817.4643	7599.4779	7968.7867	1303.3152	781.6581	141.091	0.71664	0.035527	0.044123	0.065093	0.036891	0.036916	0.025324	0.43158	0.40587	0.4918	0
168	70.437	70.512	5856.5	8469.8	0.075	0.013	AMRE	2480-72653	F	AHY	a	59.5217	50.373	144.3204	93.9474	104.6392	45.7986	0	59.5217	41.0683	95.0411	53.9728	47.5206	31.8417	0	7634.4008	7398.4341	7870.0262	967.4597	1010.3007	558.5587	0.51255	7720.0828	7446.7505	7827.1852	1627.9574	874.0317	303.1288	0.76631	0.031722	0.036791	0.063174	0.055781	0.040711	0.022536	0.52703	0.42478	0.50575	0.4869
169	70.762	70.843	5944.3	8381.9	0.081	0.014	AMRE	2480-72653	F	AHY	a	179.6633	128.1332	199.6259	119.7755	140.7199	72.5897	0.40311	139.7381	95.7893	179.4875	99.6372	139.5623	85.7604	0.15997	7248.6298	7010.9281	7441.0719	1069.1228	890.6458	494.6001	0.59767	7291.3947	7079.2976	7398.307	1111.8877	626.0227	334.9386	0.71309	0.031797	0.033828	0.05024	0.036936	0.035451	0.019917	0.55565	0.44023	0.41667	-6.4642
170	70.878	70.949	5658.9	8030.6	0.071	0.018	AMRE	2480-72653	F	AHY	a	98.7361	80.9309	172.8694	93.8806	133.375	89.3882	0.020686	59.2416	45.8635	79.3088	33.4453	39.8144	39.1745	0	7405.3336	6573.3858	7599.3818	1739.1239	1221.6621	883.325	0.41005	7491.5773	6567.3977	7556.26	1638.6291	929.751	389.1683	0.39653	0.023556	0.023712	0.036623	0.031086	0.031111	0.020861	0.58466	0.46444	0.47863	-0.3614
171	71.081	71.155	5900.4	8469.8	0.074	0.014	AMRE	2480-72654	F	AHY	a	59.4534	53.0777	126.1002	73.0225	86.4647	49.8899	0	59.4534	62.7314	131.256	68.5246	91.6204	63.8096	0	7334.9817	7257.6017	7570.51	668.9362	711.7595	361.8112	0.53223	7292.1583	7278.3592	7484.8633	513.88	483.6415	202.5067	0.59815	0.037144	0.042779	0.060043	0.031591	0.031616	0.02385	0.45352	0.42857	0.48	0
172	71.184	71.26	6251.8	8579.6	0.076	0.016	AMRE	2480-72654	F	AHY	a	59.5867	55.2877	135.2885	80.0008	95.564	53.1382	0	59.5867	55.8941	127.6515	71.7574	87.927	54.0478	0	7480.3611	7291.9826	7717.4519	1120.7926	958.2286	552.4925	0.62039	7480.3611	7288.3202	7717.4519	1120.7926	707.7314	322.1905	0.61712	0.041894	0.035416	0.05518	0.042643	0.040738	0.032726	0.53651	0.51328	0.44118	-4.3512
173	71.293	71.365	6163.9	8645.4	0.072	0.014	AMRE	2480-72654	F	AHY	a	59.3142	56.8344	134.1218	77.2874	94.579	55.5945	0	59.3142	46.1702	158.1711	112.0009	118.1588	39.5982	0	7511.6112	7416.9822	7789.7103	1197.9655	889.6468	395.3953	0.68887	7511.6112	7445.0003	7746.9259	1112.3966	616.7894	153.3666	0.72858	0.053647	0.045034	0.067758	0.064652	0.040936	0.023552	0.64852	0.58043	0.4125	-7.4067
174	71.604	71.671	5922.4	8821.1	0.067	0.013	AMRE	2480-72654	F	AHY	a	58.9299	49.5014	144.4472	94.9458	105.1606	44.7871	0	98.2165	77.5404	121.2761	43.7357	81.9895	56.9746	0	7415.0142	7226.8071	7652.9672	1211.397	1113.0527	497.3381	0.64821	7415.0142	7281.7681	7523.1746	1384.4537	610.9196	244.6615	0.82563	0.032016	0.036695	0.060732	0.056068	0.039001	0.026889	0.57128	0.46678	0.48684	-5.5821
175	71.7	71.77	5900.4	8579.6	0.07	0.015	AMRE	2480-72654	F	AHY	a	59.167	48.0205	150.5626	102.542	111.1179	42.4473	0	59.167	43.0384	83.3599	40.3215	43.9152	34.9741	0	7477.671	7240.6772	7634.7321	1042.9257	870.0741	503.5504	0.62216	7477.671	7270.8575	7586.5671	951.5478	583.8061	187.3796	0.66821	0.030034	0.035034	0.054905	0.046404	0.036326	0.024373	0.5718	0.46005	0.43662	0.59679
176	72.375	72.442	6591.6	8873.3	0.067	0.014	AMRE	2480-72905	F	HY	g	137.5031	112.0554	196.433	86.3948	125.6814	77.8456	0.023348	58.9299	88.6619	196.433	117.8598	151.4683	72.7349	0.085599	7560.2462	7700.2529	7993.5094	540.8906	583.9415	420.3365	0.45783	7517.1953	7645.342	8141.434	602.7132	340.0155	164.3734	0.1769	0.04318	0.041439	0.051727	0.024456	0.02448	0.019377	0.57934	0.68218	0.37313	-10.0905
177	72.748	72.813	6186	8543.7	0.065	0.011	AMRE	2480-72905	F	HY	g	58.7597	49.7171	128.3054	78.5883	89.1322	45.1957	0	137.1059	121.7551	195.8656	117.5194	149.8001	68.3741	0.36938	7692.3083	7678.6318	7905.8075	366.3131	409.9742	300.1344	0.37983	7692.3083	7675.3611	7845.1222	327.3127	283.6516	139.9794	0.48135	0.05169	0.050988	0.064989	0.024667	0.019542	0.013325	0.4324	0.73797	0.46875	-0.66045
178	73.021	73.089	6729.1	9834.7	0.068	0.008	AMRE	2480-72905	F	HY	v	177.0338	134.2016	215.39	97.3674	136.7083	82.3709	0.16617	59.0113	64.2533	196.7042	132.451	145.3353	61.8135	0	7268.2667	7576.4893	7926.0873	722.5206	765.654	567.8888	0.51614	7311.4	7575.5628	7936.8333	690.1333	350.2011	196.8461	0.47652	0.044211	0.038936	0.052374	0.026991	0.027015	0.022217	0.50214	0.56893	0.41892	-6.3128
179	73.203	73.27	6794.4	8797.3	0.067	0.008	AMRE	2480-72905	F	HY	g	58.9299	48.1676	140.5187	92.3511	101.2321	42.7865	0	58.9299	43.3631	89.6938	46.3307	42.9935	35.5797	0	7599.9141	7679.1163	8039.2329	678.796	722.3373	526.9722	0.46948	7599.9141	7594.7363	7970.0152	651.3328	477.1676	134.726	0.42383	0.041567	0.042182	0.058822	0.039143	0.028699	0.016748	0.5749	0.52264	0.41176	-6.8152
180	73.496	73.565	5856.4	8619.8	0.069	0.009	AMRE	2480-72905	F	HY	g	59.0903	64.0717	132.9857	68.914	86.1896	65.0929	0	177.2708	140.4862	196.9676	118.1806	152.3419	60.1981	0.52208	7864.1828	7797.3261	8058.4844	561.3156	582.1733	355.8069	0.53474	7864.1828	7809.2136	8014.6882	517.5194	387.9851	186.6387	0.60296	0.054023	0.048779	0.062324	0.029418	0.026004	0.018165	0.53957	0.57254	0.45614	-2.975
[truncated: 57 more columns]
